# Supplementary material for: Elucidation of the roles of adhE1 and adhE2 in the primary metabolism of Clostridium acetobutylicum by combining in-frame gene deletion and a quantitative system-scale approach
Source: Biotechnol Biofuels. 2016 Apr 26;9:92. doi: 10.1186/s13068-016-0507-0 (PMC4845359; doi:10.1186/s13068-016-0507-0)
Supplement: Supplementary file 2 — 10.1186/s13068-016-0507-0 Dataset S1. Transcriptomic data of the total open reading frames (ORFs). [file 13068_2016_507_MOESM2_ESM.xlsx]

## Sheet: Read me
Elucidation of the roles of adhE1 and adhE2 in the primary metabolism of Clostridium acetobutylicum by combining in-frame gene deletion and a quantitative system-scale approach
Minyeong Yoo, Christian Croux, Isabelle Meynial-Salles, and Philippe Soucaille
Supporting information- Transcriptomic data
Summary
This dataset consists of 1) mRNA molecules per cell, 2) absolute mRNA values from one-color microarray
The correlation between cell number and cell dry weight used for calculation of mRNA molecules per cell was derived from the previous study for control strain (Yoo et al.) and it was 1.35 + 0.16 x 10^12 cells/gDCW.
"0" for mRNA molecules per cell was derived from the background criterion <50 cut-off for average absolute values
NC stands for "not calculatable"
AVG stands for average
SD stands for Standard Deviation
ND stands for Not Detected
Biomass concentrations (g/L)
	Ctrl	ΔadhE1	ΔadhE2
Acidogenesis	1.34	1.08	1.24
Solventogenesis	1.57	1.25	1.48
Alcohologenesis	0.86	0.88	0.66
Reference	Yoo, M. et al. (2015). "A Quantitative System-Scale Characterization of the Metabolism of Clostridium acetobutylicum." mBio 6(6):e01808-15.

## Sheet: mRNA molecules per cell
Gene number	Function	Ctrl AVG Acidogenesis mRNA molecules per cell	Ctrl SD Acidogenesis mRNA molecules per cell	Ctrl AVG Solventogenesis mRNA molecules per cell	Ctrl SD Solventogenesis mRNA molecules per cell	Ctrl AVG Alcohologenesis mRNA molecules per cell	Ctrl SD Alcohologenesis mRNA molecules per cell	adhE1 AVG Acidogenesis mRNA molecules per cell	adhE1 SD Acidogenesis mRNA molecules per cell	adhE1 AVG Solventogenesis mRNA molecules per cell	adhE1 SD Solventogenesis mRNA molecules per cell	adhE1 AVG Alcohologenesis mRNA molecules per cell	adhE1 SD Alcohologenesis mRNA molecules per cell	adhE2 AVG Acidogenesis mRNA molecules per cell	adhE2 SD Acidogenesis mRNA molecules per cell	adhE2 AVG Solventogenesis mRNA molecules per cell	adhE2 SD Solventogenesis mRNA molecules per cell	adhE2 AVG Alcohologenesis mRNA molecules per cell	adhE2 SD Alcohologenesis mRNA molecules per cell		adhE1/ctrl acidogenesis	adhE1/ctrl solventogenesis	adhE1/ctrl alcohologenesis	adhE2/ctrl acidogenesis	adhE2/ctrl solventogenesis	adhE2/ctrl alcohologenesis
CAC0001	DNA replication initiator protein, ATPase	2.01409	0.189651	3.46613	0.539925	1.84595	0.109959	2.47103	0.143173	2.61047	0.172247	1.84232	0.295046	2.46003	0.0657523	4.28001	0.584185	1.43466	0.0717721		1.22687	0.753137	0.998033	1.22141	1.23481	0.777195
CAC0002	DNA polymerase III beta subunit	2.04674	0.0598759	2.69181	0.292079	1.98985	0.0490266	2.45477	0.222429	2.34567	0.0924998	1.84098	0.0518036	2.69001	0.07069	3.58804	0.437669	2.57277	0.079136		1.19936	0.871412	0.925184	1.31429	1.33295	1.29295
CAC0003	Small conserved protein, ortholog of YAAA B.subtilis	3.84985	0.115748	4.80608	0.466645	3.60956	0.19367	4.8623	0.0918089	4.04536	0.158069	3.53358	0.0601678	4.8393	0.133103	6.81722	0.846993	4.43483	0.250323		1.26298	0.841718	0.978951	1.25701	1.41846	1.22864
CAC0004	RecF, ABC family ATPase	4.977	0.262064	5.4258	0.504088	4.25966	0.265635	5.46445	0.332346	5.23478	0.164395	4.59548	0.039651	5.83919	0.167669	7.46095	0.745397	3.70352	0.0837687		1.09794	0.964793	1.07884	1.17324	1.37509	0.86944
CAC0005	Uncharacterized small conserved protein, ortholog of YAAB B.subtilis	3.02078	0.0643499	4.03135	0.524813	2.13557	0.676424	3.77007	0.133357	3.45607	0.114945	2.80159	0.15343	3.82759	0.108445	5.48738	0.65442	2.07951	0.1073		1.24805	0.857299	1.31187	1.26709	1.36118	0.97375
CAC0006	DNA gyrase (topoisomerase II) B subunit	5.45161	0.205638	5.94902	0.694076	4.49473	0.490181	5.17457	0.263181	6.07115	0.177441	4.57145	0.147135	6.4793	0.0611846	8.58008	0.597216	4.46838	0.348314		0.949183	1.02053	1.01707	1.18851	1.44227	0.994138
CAC0007	DNA gyrase (topoisomerase II) A subunit	5.35997	0.156523	5.89452	0.54699	4.40727	0.655134	5.04734	0.545533	6.40409	0.292987	4.29593	0.323995	6.40662	0.281547	8.07102	1.05271	4.98279	0.167184		0.941673	1.08645	0.974736	1.19527	1.36924	1.13058
CAC0008	Predicted HD superfamily hydrolase	0.17914	0.00966193	0.12356	0.0156167	0.198515	0.0160563	0.142025	0.0148454	0.114186	0.0103933	0.191834	0.00507417	0.141415	0.00915039	0.108494	0.00896399	0.173988	0.00771833		0.792817	0.924136	0.966346	0.78941	0.87807	0.876448
CAC0009	Uncharacterized conserved protein, ortholog of YRXA B.subtilis	0.238031	0.0455253	0.217215	0.0122864	0.263809	0.0203936	0.268578	0.00869464	0.157154	9.28688e-05	0.263867	0.0124031	0.243633	0.0110572	0.203314	0.00550989	0.192828	0.0143926		1.12833	0.723493	1.00022	1.02353	0.936002	0.730939
CAC0010	Uncharacterized conserved protein, possible metal-binding	0.26468	0.0188472	0.252425	0.0171419	0.317092	0.0171741	0.33303	0.0405734	0.242672	0.0164846	0.424417	0.0754321	0.33881	0.0225957	0.273141	0.0300229	0.350892	0.0234824		1.25824	0.961364	1.33847	1.28007	1.08207	1.10659
CAC0011	Uncharacterized conserved of ErfK family	0	0	0.0837023	0.00542063	0	0	0	0	0.0740755	0.00403492	0	0	0	0	0.0795055	0.000535752	0	0		NC	0.884988	NC	NC	0.949861	NC
CAC0012	Predicted dehydrogenase with iron-sulfur domain	1.67993	0.0606256	1.90326	0.182757	1.12379	0.120738	1.24779	0.180837	1.54704	0.0720034	1.13309	0.00415186	1.46413	0.162715	1.84901	0.376329	0.961718	0.0418434		0.742758	0.812837	1.00828	0.871538	0.971496	0.855781
CAC0013	Uncharacterized small conserved protein, ortholog of T.maritima (4981999) and P.abyssi (5457704);	5.15552	0.186187	5.23652	0.690726	3.64376	0.49069	2.79616	0.249768	4.16645	0.105178	3.58006	0.141268	3.42734	0.0783624	4.2926	0.429672	3.1522	0.126475		0.542362	0.795653	0.98252	0.66479	0.819743	0.865097
CAC0014	Aminotransferase	0.130575	0.0115795	3.73049	1.505	0.160324	0.0285959	0.0792911	0.00278544	1.35073	0.0142047	0.21794	0.0170323	0.125223	0.00690964	0.344407	0.0301776	0.124737	0.00917853		0.607246	0.36208	1.35937	0.959015	0.0923223	0.77803
CAC0015	D-3-phosphoglycerate dehydrogenase	0.171994	0.0161041	6.29235	2.5555	0.275619	0.0568989	0.100662	0.00495036	2.79202	0.021765	0.323599	0.0492817	0.179875	0.000165611	0.508184	0.0769401	0.204193	0.0116484		0.585262	0.443716	1.17408	1.04582	0.0807621	0.740851
CAC0016	Related to HTH domain of SpoOJ/ParA/ParB/repB family, involved in chromosome partitioning	0.129808	0.0109818	1.66118	1.47776	0.21034	0.0463179	0.0880662	0.00569874	1.02648	0.0698176	0.235725	0.0249878	0.133325	0.00266047	0.229076	0.0121188	0.151554	0.000755713		0.678433	0.617923	1.12068	1.02709	0.137899	0.720517
CAC0017	Seryl-tRNA synthetase	0.0868303	0.00331873	1.04113	0.507316	0.110032	0.0143287	0.0668118	0.00177223	0.478007	0.0328626	0.120965	0.0130378	0.0818214	0.00238866	0.11961	0.00788775	0.0885986	0.00229059		0.769453	0.459122	1.09936	0.942314	0.114884	0.805206
CAC0018	Putative NADPH-quinone reductase, YabF family	0	0	0.0900867	0.0180698	0.0632849	0.00110023	0.0647681	0.00509511	0.101572	0.00169069	0.077824	0.00280888	0.0642522	0.0012759	0	0	0.0644308	0.00378055		NC	1.12749	1.22974	NC	0	1.01811
CAC0019	Transcriptional regulator, AcrR family	0.707018	0.0482494	0.480257	0.0871842	1.16698	0.252354	1.30969	0.1136	0.398439	0.0283244	1.1109	0.165317	0.597134	0.00978224	0.364736	0.042422	1.00783	0.14338		1.85242	0.829636	0.951947	0.844581	0.759459	0.863624
CAC0020	MDR-type permease	0	0	0	0	0.0630586	0.00935161	0.0668696	0.00796638	0.0785944	0.0136929	0.0735539	0.00312555	0.0649381	0.00576444	0.0638407	0.00243959	0	0		NC	NC	1.16644	NC	NC	0
CAC0021	Seryl-tRNA synthetase (serine-tRNA ligase)	1.32046	0.111105	0.908538	0.0451704	1.13465	0.0146372	1.45154	0.036942	1.34711	0.0409847	1.36643	0.0360569	1.23641	0.0205173	0.800101	0.0083915	1.0726	0.0176132		1.09927	1.48273	1.20427	0.936346	0.880647	0.945312
CAC0022	Aspartate-semialdehyde dehydrogenase	0.423181	0.0397285	0.856522	0.0776788	1.6	0.1419	0.43112	0.0548855	1.90599	0.498125	0.957127	0.113669	1.2634	0.126944	1.73079	0.450061	1.29681	0.190929		1.01876	2.22527	0.598205	2.98549	2.02071	0.810507
CAC0023	Transcriptional regulator, LysR family	0.211768	0.0103653	0.151452	0.01831	0.23544	0.0146626	0.278759	0.0097951	0.265019	0.00594082	0.233776	0.00766341	0.269461	0.0233335	0.177796	0.0109306	0.268562	0.0110339		1.31634	1.74986	0.992934	1.27243	1.17395	1.14068
CAC0024	Membrane protein, related to Actinobacillus protein (1944168)	0.579456	0.0934937	0.756955	0.0767733	0.578835	0.0372272	0.46722	0.0455725	1.86248	0.0322824	0.701629	0.0155467	0.312401	0.00908157	1.20966	0.118638	0.578603	0.0368262		0.806308	2.46049	1.21214	0.539128	1.59806	0.999599
CAC0025	Deoxycytidine triphosphate deaminase	0.329829	0.0116165	0.323142	0.0321673	0.20703	0.0470152	0.269935	0.016149	0.26075	0.0149892	0.261095	0.00799791	0.374301	0.0184911	0.313008	0.0275582	0.18996	0.0101895		0.818408	0.806921	1.26115	1.13483	0.96864	0.917551
CAC0026	Hypothetical protein	0.864083	0.0250983	0.890649	0.0998953	0.54628	0.107523	0.704433	0.0102473	0.861106	0.0483528	0.664876	0.0304552	0.912745	0.00453176	0.782295	0.0751765	0.471465	0.0530389		0.815238	0.96683	1.2171	1.05632	0.878342	0.863046
CAC0027	Orotate phosphoribosyltranspherase	1.09352	0.0642529	1.09295	0.0628117	0.617701	0.118526	0.723831	0.0339763	1.1592	0.0825866	0.735579	0.0827346	1.04724	0.0671423	0.768923	0.0454842	0.501165	0.0270372		0.66193	1.06062	1.19083	0.957679	0.703533	0.811338
CAC0028	Hydrogene dehydrogenase	3.6111	0.13372	1.38706	0.0927818	6.62279	2.1098	4.76229	0.371379	2.89735	0.163002	9.21227	0.398235	5.06185	0.460431	1.40868	0.258679	6.03822	0.663035		1.31879	2.08884	1.39099	1.40175	1.01558	0.911733
CAC0029	Distantly related to cell wall-associated hydrolases, similar to yycO Bacillus subtilis	5.15025	0.37406	2.48319	0.356885	1.87954	0.110423	1.11933	0.835818	1.32276	0.0525968	2.7943	0.0957814	1.93091	0.147556	3.20479	1.49865	1.73857	0.115197		0.217336	0.532684	1.48669	0.374917	1.2906	0.924993
CAC0030	Hypothetical protein	1.79165	0.106627	1.0812	0.277325	0.79746	0.113898	0.524204	0.43313	0.60633	0.0894939	1.27152	0.241931	0.927951	0.148925	1.63908	0.999746	0.676885	0.0650625		0.292582	0.560793	1.59446	0.517932	1.51598	0.848801
CAC0031	Phosphatidylserine decarboxilase	0.518799	0.0183059	0.528864	0.038913	0.792993	0.104745	0.950355	0.114752	1.00785	0.0527846	0.720888	0.0355329	0.637734	0.0426402	0.431284	0.0398324	0.852411	0.0641		1.83184	1.9057	0.909072	1.22925	0.815492	1.07493
CAC0032	Transcriptional regulator TetR/AcrR family	1.91912	0.192656	2.12975	0.129633	1.49252	0.0302783	1.62596	0.045813	1.59266	0.0624407	1.63198	0.145457	1.90202	0.0791032	2.12103	0.457195	1.6628	0.02733		0.84724	0.747818	1.09344	0.99109	0.995908	1.11409
CAC0033	ABC1 family protein kinase	2.85463	0.479705	1.81922	0.26685	1.76322	0.0492693	1.83783	0.187923	1.2126	0.0228265	1.75973	0.128386	1.79161	0.194553	1.93024	0.252022	1.88068	0.124317		0.643806	0.666551	0.998023	0.627615	1.06103	1.06662
CAC0034	Hypothetical protein	11.6316	1.10589	7.06918	0.677765	9.0297	1.44774	11.4663	1.87387	5.66439	0.1315	12.5405	0.699378	6.43391	0.122288	4.72963	0.298573	8.5252	0.727672		0.985787	0.80128	1.3888	0.55314	0.66905	0.944129
CAC0035	Serine/threonine phosphatase (inactivated protein)	1.57426	0.0552677	0.465605	0.129687	0.86489	0.171075	0.390586	0.178124	0.777915	0.0191535	0.982348	0.0450016	3.48725	0.326626	0.434063	0.0728073	0.541873	0.0110458		0.248107	1.67076	1.13581	2.21516	0.932257	0.626522
CAC0036	Predicted membrane protein, containing FHA domain	0.271968	0.0185563	0.113612	0.0236734	0.191865	0.0216837	0.10059	0.03314	0.142918	0.00849314	0.21812	0.00622778	0.660332	0.0396187	0.107145	0.00328556	0.152436	0.0144352		0.36986	1.25794	1.13684	2.42798	0.943079	0.7945
CAC0037	MinD family ATPase from ParA/SOJ subfamily	0.399892	0.0102252	0.141199	0.0310713	0.254595	0.0423152	0.158947	0.0342752	0.222613	0.0251734	0.296935	0.0223963	0.906459	0.0545687	0.137939	0.00635267	0.218107	0.00726008		0.397474	1.57659	1.16631	2.26676	0.976914	0.856683
CAC0038	Hypothetical protein	0.437253	0.0343995	0.150188	0.0301414	0.259869	0.0322402	0.143608	0.0692486	0.191672	0.0160801	0.313871	0.014712	0.981964	0.051977	0.142937	0.00508514	0.222827	0.00677447		0.328431	1.27621	1.20781	2.24576	0.951718	0.85746
CAC0039	DNA segregation ATPase FtsK/SpoIIIE family protein, contains FHA domain	0.555529	0.0306748	0.144763	0.0201665	0.353921	0.060119	0.167669	0.0798063	0.225496	0.0137923	0.365324	0.0108328	1.39592	0.107375	0.14337	0.003547	0.32702	0.0037012		0.301819	1.55769	1.03222	2.51277	0.990374	0.923992
CAC0040	Uncharacterized small conserved protein, homolog of yfjA/yukE B.subtilis	4.33099	0.11482	0.444697	0.141239	4.41657	2.71081	1.38803	1.29323	1.1738	0.132098	2.03333	0.107175	17.7827	0.793344	0.429673	0.0792315	1.67423	0.184258		0.320488	2.63956	0.460386	4.10592	0.966214	0.379079
CAC0041	Uncharacterized small conserved protein, homolog of yfjA/yukE B.subtilis	0.100484	0.0100037	0	0	0.128222	0.0515999	0.0686598	0.020904	0.0711461	0.00942958	0.0771605	0.00630279	0.415784	0.056578	0.0631865	0.00617905	0.0697342	0.00346714		0.683288	NC	0.601773	4.13779	NC	0.543855
CAC0042	Hypothetical protein, CF-1 family	0.933991	0.0203406	0.16633	0.0338247	1.41632	0.821047	0.322905	0.150961	0.473991	0.060439	0.453305	0.035109	5.33627	0.19152	0.201302	0.0260404	0.516014	0.0395918		0.345727	2.8497	0.320058	5.71341	1.21025	0.364334
CAC0043	Hypothetical protein, CF-3 family	0.539492	0.0326838	0.12245	0.0219563	0.946398	0.536219	0.213931	0.121022	0.265627	0.0158567	0.30572	0.0259212	3.12138	0.285349	0.139482	0.0208506	0.31405	0.00853418		0.396541	2.16926	0.323035	5.78578	1.13909	0.331837
CAC0044	Predicted membrane protein	0.858025	0.0564956	0.188223	0.0335544	1.51038	0.857811	0.34963	0.198195	0.430958	0.0276396	0.483911	0.0174315	4.70627	0.279807	0.21023	0.0243345	0.461023	0.00722278		0.407482	2.28962	0.320391	5.485	1.11692	0.305237
CAC0045	TPR-repeat-containing protein	0.352597	0.0198812	0.109867	0.00855634	0.571359	0.297321	0.147527	0.0639218	0.188943	0.0148436	0.231101	0.0158262	1.80344	0.038471	0.181262	0.0549605	0.206441	0.00554517		0.418402	1.71974	0.404475	5.11473	1.64983	0.361315
CAC0046	Hypothetical protein, CF-2 family	0.0684989	0.00265605	0	0	0.094161	0.0312008	0	0	0	0	0	0	0.21619	0.0571834	0	0	0	0		0	NC	0	3.15611	NC	0
CAC0047	Uncharacterized small conserved protein, homolog of yfjA/yukE B.subtilis	0.772488	0.028885	0.172707	0.0155431	1.32789	0.708806	0.293102	0.13094	0.385137	0.00712612	0.439657	0.0336479	3.79175	0.122593	0.307593	0.0910007	0.478671	0.00495815		0.379426	2.23001	0.331095	4.90849	1.78102	0.360476
CAC0048	Hypothetical protein, CF-17 family	0.729821	0.0319208	0.164751	0.020051	1.25188	0.685224	0.286918	0.121919	0.364745	0.0102747	0.400128	0.0429152	3.78638	0.17383	0.294349	0.0846864	0.423262	0.00962887		0.393134	2.21392	0.319622	5.1881	1.78663	0.338102
CAC0049	Hypothetical protein, CF-17 family	0.140924	0.0210335	0.0683235	0.00536153	0.22958	0.108289	0.0855475	0.0182333	0.0742879	0.0105853	0.143055	0.0444495	0.588731	0.111024	0.0820154	0.0138001	0.0970412	0.00492772		0.607047	1.0873	0.623117	4.17765	1.2004	0.42269
CAC0050	Hypothetical protein, CF-3 family K28	0.0913666	0.00358482	0.0625967	0.00190847	0.120781	0.0390115	0	0	0.112766	0.00363167	0.0711517	0.000765755	0.285711	0.0169128	0.0700327	0.0061106	0.0658888	0.00183584		0	1.80147	0.589095	3.12708	1.11879	0.545522
CAC0051	Hypothetical protein, CF-3 family	0	0	0	0	0.0627091	0.00908057	0	0	0	0	0	0	0.100539	0.00887694	0	0	0	0		NC	NC	0	NC	NC	0
CAC0052	Hypothetical protein, CF-18 family	0.125056	0.00882392	0.190413	0.0852838	0.0943383	0.0130589	0.0697528	0.0184969	0.150563	0.00851257	0.132246	0.00405846	0.109358	0.000602945	0.130245	0.00912556	0.161545	0.00546526		0.557772	0.790718	1.40183	0.874472	0.684012	1.7124
CAC0053	Hypothetical protein	0.0910206	0.0104814	0.0868131	0.00153724	0.0657289	0.00929383	0	0	0	0	0.0756387	0.00086218	0	0	0.0785811	0.00267156	0.0702787	0.00127231		0	0	1.15077	0	0.905175	1.06922
CAC0054	Predicted transcriptional regulator, HTH-type; YRAL B.subtilis ortholog	0.166447	0.0467339	0.176033	0.0499062	0.254125	0.0541239	0.12689	0.0391093	0.135404	0.0286403	0.315772	0.0763163	0.116452	0.0194118	0.112016	0.00642084	0.270243	0.0301831		0.762343	0.769194	1.24259	0.69963	0.636337	1.06343
CAC0055	Uncharacterized predicted metal-binding protein, ortholog of Streptomyces (2808777)	0.0778465	0.000591081	0.06304	0.00194717	0.0716236	0.00837989	0.0743442	0.00388187	0	0	0.0770321	0.00201544	0.0701892	0.00166636	0	0	0.0784174	0.00530533		0.95501	0	1.07551	0.901635	0	1.09485
CAC0056	Hypothetical protein	2.06111	0.276261	2.30191	0.435246	3.55231	0.216021	3.69276	1.99535	0.987008	0.0474361	8.56139	0.852566	11.2912	0.906721	2.7277	1.04049	1.61483	0.334741		1.79163	0.428778	2.41009	5.4782	1.18497	0.454587
CAC0057	Hypothetical protein	5.96664	0.542393	6.20504	1.25232	11.0611	0.577692	9.31476	4.87525	3.07195	0.0808425	19.1095	0.584491	31.5603	1.37338	8.14769	3.58318	5.82646	0.218829		1.56114	0.495074	1.72763	5.28946	1.31308	0.526752
CAC0058	Hypothetical protein	5.86451	0.644554	6.74406	1.51373	11.7254	1.0396	10.5115	5.38015	3.08869	0.11792	22.8195	0.82208	31.6042	0.974313	8.61342	3.82789	5.61005	0.371263		1.7924	0.457987	1.94615	5.38906	1.27719	0.478452
CAC0059	Hypothetical protein	2.88732	0.135371	3.27549	0.881478	5.78245	0.478465	4.22902	2.08208	1.47078	0.145832	10.7013	0.445933	15.8134	1.89895	3.50545	1.68004	2.37361	0.0827883		1.46469	0.449026	1.85065	5.47685	1.07021	0.410486
CAC0060	Predicted membrane protein	1.93282	0.0738938	2.14941	0.523016	4.31542	0.201627	3.07495	1.12154	1.32666	0.0945367	6.59084	0.146238	9.58139	0.556476	2.49768	1.13708	2.46066	0.076031		1.59091	0.617223	1.52728	4.95721	1.16203	0.570201
CAC0061	Phage-related protein, gp16	1.63785	0.203795	2.08375	0.556092	3.52901	0.371313	2.96058	1.40362	0.904026	0.0443467	7.33549	0.563998	10.214	0.709792	2.58248	1.22128	1.54013	0.151109		1.8076	0.433846	2.07862	6.23619	1.23934	0.43642
CAC0062	Phage-related protein	4.629	0.556031	4.17127	0.983569	8.11165	0.477082	7.26613	3.65993	2.22656	0.0468239	16.3047	0.934848	25.7211	1.10189	5.23056	2.2738	3.76859	0.421082		1.5697	0.533784	2.01003	5.5565	1.25395	0.46459
CAC0063	Phage-related protein	0.5192	0.0255487	0.491469	0.168264	0.999246	0.028669	0.828726	0.396304	0.231479	0.00715623	2.19659	0.191882	2.3958	0.154042	0.553813	0.214209	0.501841	0.0529716		1.59616	0.470994	2.19824	4.61441	1.12685	0.502219
CAC0064	Hypothetical protein	0.96361	0.0796325	1.22537	0.413302	2.43277	0.156835	1.54274	0.676276	0.517376	0.0241689	5.13772	0.109396	4.22755	0.292623	1.15538	0.508727	0.995885	0.153948		1.601	0.422219	2.11188	4.3872	0.942879	0.409362
CAC0065	Hypothetical protein	0.284769	0.0051989	0.232612	0.0664837	0.652599	0.0260279	0.521698	0.228835	0.109131	0.0121693	1.07405	0.0239869	1.3362	0.0642526	0.27907	0.111109	0.280446	0.0253193		1.83201	0.469157	1.64581	4.69224	1.19973	0.429737
CAC0066	ABC transporter, ATP-binding protein	0.289634	0.0314706	0.244464	0.0234182	0.444268	0.0283768	0.433786	0.139088	0.175108	0.00354463	0.806916	0.0127062	0.874181	0.0663504	0.268743	0.0432713	0.26397	0.0171498		1.49771	0.716294	1.81628	3.01823	1.09931	0.594168
CAC0067	(FS) similar to ABC transporter (permease), YXDM B.subtilis ortholog	0.14964	0.0218714	0.146984	0.0104215	0.188511	0.0168692	0.172859	0.0356536	0.0930217	0.00509595	0.29673	0.00673276	0.319924	0.00991077	0.157249	0.0182498	0.127973	0.0050799		1.15516	0.632869	1.57407	2.13795	1.06983	0.678864
CAC0068	(FS) similar to ABC transporter (permease), YXDM B.subtilis ortholog	0	0	0.0625665	0.00119584	0.0684407	0.0108129	0	0	0	0	0.0755728	0.00469014	0.078913	0.00843575	0.062844	0.00466765	0	0		NC	0	1.10421	NC	1.00443	0
CAC0069	Predicted iron-binding protein, hemerythrin	0.133315	0.00603192	0.145702	0.00979863	0.163241	0.00960937	0.220742	0.0317213	0.135497	0.0118134	0.212324	0.016038	0.240843	0.00429086	0.12729	0.00454976	0.130318	0.0103283		1.6558	0.929962	1.30068	1.80657	0.873634	0.798317
CAC0070	Hypothetical protein	0.478852	0.0210406	1.3788	0.170312	0.420682	0.0735394	0.152698	0.0634754	0.941076	0.0288771	0.493586	0.0228621	0.475515	0.016499	0.982511	0.119364	0.231998	0.00927699		0.318883	0.682531	1.1733	0.993031	0.712583	0.55148
CAC0071	Uncharacterized conserved protein, YTFE E.coli ortholog	0.0795892	0.00275027	0.0888163	0.00751885	0.0881896	0.00265592	0.0738062	0.00465769	0.0838319	0.00468629	0.100507	0.00401925	0.0965726	0.00338359	0.0852984	0.0039371	0.0685709	0.00451593		0.92734	0.94388	1.13967	1.21339	0.960392	0.777539
CAC0072	Hypothetical protein	0.0748872	0.000944919	0.0719068	0.00104175	0.0686001	0.00419085	0.0681267	0.0042616	0.0721313	0.00875803	0.0750854	0.00296215	0.0630644	0.00407388	0	0	0.0625966	0.00351224		0.909724	1.00312	1.09454	0.842125	0	0.912484
CAC0073	Uncharacterized protein, ortholog of YYBG B.subtilis	0.385126	0.0209118	0.318944	0.0239277	0.403201	0.0575094	0.564438	0.0490982	0.453315	0.0320945	0.532075	0.0217039	0.406494	0.0111126	0.296563	0.0231241	0.438273	0.00568109		1.46559	1.4213	1.31963	1.05548	0.929827	1.08698
CAC0074	MDR-type permease	0.0842919	0.00106032	0.0900028	0.00804813	0.0849185	0.00323093	0.0955179	0.00878343	0.144055	0.00238229	0.103532	0.00204097	0.0956864	0.00353176	0.0920103	0.0028519	0.0746372	0.00265662		1.13318	1.60057	1.21919	1.13518	1.0223	0.878928
CAC0075	Ferredoxin	0.376188	0.0144101	0.15516	0.00692711	0.180595	0.0214358	0.233698	0.0230723	0.155527	0.0219984	0.193121	0.0130822	0.232033	0.0140108	0.109812	0.0177345	0.166333	0.00426554		0.621225	1.00236	1.06936	0.6168	0.707732	0.921027
CAC0076	Predicted permease	0.0755772	0.00494253	0.0754688	0.00405323	0.0721572	0.00932063	0.0685521	0.00653942	0.0888948	0.00850154	0.0836147	0.00306102	0.0764358	0.00271772	0.0683929	0.00204042	0.0693801	0.00338522		0.907048	1.1779	1.15878	1.01136	0.90624	0.961512
CAC0077	Conserved membrane protein, possible homolog of CAAX-like membrane endopeptidase	0.456721	0.0430658	0.254814	0.00214903	0.261129	0.0213777	0.297181	0.0553194	0.279344	0.00606526	0.491305	0.0354031	0.278976	0.00944445	0.177723	0.0209182	0.269916	0.00476892		0.650683	1.09627	1.88146	0.610824	0.697461	1.03365
CAC0078	Accessory gene regulator protein B	1.81678	0.61666	1.99108	0.0335793	0.535887	0.195936	0.0651932	0.0226016	1.59494	0.0905874	2.31583	0.13394	0	0	0	0	0	0		0.0358839	0.801045	4.32149	0	0	0
CAC0079	Hypothetical protein	40.9465	4.73707	68.4383	1.58701	10.9136	8.15032	0.194584	0.185702	40.4191	1.36319	31.7504	3.64504	0.070598	0.00486457	0.102597	0.0256542	0	0		0.00475216	0.590592	2.90925	0.00172415	0.00149911	0
CAC0080	Histidine kinase-like ATPase	0.0823932	0.011281	0.0900631	0.00477741	0.0746221	0.0114602	0	0	0.0758914	0.00376411	0.0903936	0.00170875	0	0	0.0625024	0.00846294	0	0		0	0.842647	1.21135	0	0.693984	0
CAC0081	Accessory gene regulator protein A	0.715066	0.031091	0.683685	0.0654042	0.671499	0.178407	0.258028	0.161278	0.67479	0.017716	0.602057	0.0189238	0.0921147	0.00135605	0.238744	0.0527863	0.21435	0.0085498		0.360845	0.986991	0.896587	0.12882	0.349202	0.319212
CAC0082	Predicted membrane protein	40.8364	3.37254	42.7386	3.1655	15.5122	5.64967	0.797616	0.661731	20.1725	0.520887	32.0762	0.403161	0.188905	0.00400305	0.805852	0.400156	0.432838	0.0261266		0.019532	0.471997	2.06781	0.00462589	0.0188554	0.0279032
CAC0083	PemK family of DNA-binding proteins	9.5183	3.51516	5.78423	0.330955	5.79411	0.161178	6.06142	0.627835	5.33943	0.068839	7.09883	0.621698	5.69251	0.392219	5.09065	0.157912	3.42906	0.408443		0.636817	0.923102	1.22518	0.59806	0.880091	0.591818
CAC0084	MutT/Nudix family hydrolase	0.362427	0.135062	0.377583	0.0203308	0.424579	0.0310859	0.708907	0.117613	0.591234	0.00935381	0.378677	0.0216204	0.466596	0.0163691	0.444548	0.0126739	0.247941	0.0126724		1.956	1.56584	0.891888	1.28742	1.17735	0.583969
CAC0085	Hypothetical protein	0.0833581	0.00826692	0.0987535	0.00164947	0.0740754	0.00769275	0.0947643	0.0143729	0.148703	0.00172248	0.0750717	0.0031455	0.117331	0.0025316	0.106726	0.00507513	0	0		1.13683	1.5058	1.01345	1.40755	1.08073	0
CAC0086	Muconate cycloisomerase related protein, ortholog of YKGB B.subtilis	1.05688	0.0904429	2.2673	0.303719	0.62916	0.095036	0.336547	0.111401	0.383024	0.0100696	0.682917	0.0742401	0.163456	0.0231704	1.00525	0.48778	0.659744	0.0978526		0.318435	0.168934	1.08544	0.154659	0.443368	1.04861
CAC0087	Predicted Co/Zn/Cd cation transporter	0.528935	0.0464694	0.368427	0.00950834	0.437639	0.0411791	0.621964	0.080394	0.378252	0.0468402	0.535137	0.0241408	0.566337	0.0708255	0.415596	0.0415113	0.349481	0.0299903		1.17588	1.02667	1.22278	1.07071	1.12803	0.798561
CAC0088	Peptide methionine sulfoxide reductase	2.41989	0.102232	1.83397	0.118406	2.36808	0.0779176	3.23811	0.122801	1.762	0.0554552	2.20049	0.111532	2.74641	0.239633	2.21254	0.0772545	1.78801	0.0485492		1.33813	0.960753	0.929231	1.13493	1.20642	0.755046
CAC0089	D-3 phosphoglycerate dehydrogenase	4.9147	0.30522	3.30288	0.177681	5.32954	0.37229	6.48964	0.456602	3.85316	0.136387	4.19236	0.33127	7.04491	0.269356	3.99101	0.14483	5.24493	0.280384		1.32046	1.16661	0.786626	1.43344	1.20834	0.984125
CAC0090	Xylanase/chitin deacetylase, NodB family	2.05199	0.0645651	1.61312	0.147317	2.26243	0.186673	2.69642	0.13959	1.72735	0.0221511	1.80797	0.0362513	3.02741	0.231378	2.18093	0.0116462	2.55568	0.0765352		1.31405	1.07081	0.799126	1.47535	1.35199	1.12962
CAC0091	Ketol-acid reductoisomerase	24.0891	0.591866	32.6129	7.2998	18.9085	6.09026	16.1956	0.506636	47.2464	2.33343	21.3134	0.390305	20.4756	0.98654	26.8394	3.41839	13.8158	1.60555		0.672323	1.4487	1.12718	0.849996	0.822969	0.730667
CAC0092	Uncharacterized predicted membrane protein, YTWI B.subtilis ortholog	0.0940231	0.00598164	0.179821	0.0470866	0.121201	0.0128624	0.158959	0.0416784	0.3136	0.0248961	0.108385	0.00280204	0.170019	0.00505952	0.22405	0.0177284	0.0837936	0.00772897		1.69064	1.74395	0.89426	1.80827	1.24596	0.691361
CAC0093	Transcriptional regulators, LysR family	0.121424	0.00251276	0.154331	0.0373821	0.132532	0.00946434	0.254401	0.0293624	0.265639	0.00289353	0.114375	0.00415987	0.188929	0.00580693	0.169588	0.00704869	0.15279	0.00472291		2.09514	1.72123	0.862995	1.55594	1.09886	1.15285
CAC0094	Ferredoxin-nitrite reductase	4.13158	0.363625	5.03392	1.01928	2.94423	0.0861193	6.3558	0.580193	2.03763	0.0978871	3.27995	0.186493	6.02016	0.298016	10.595	2.63033	5.96818	0.38404		1.53835	0.40478	1.11403	1.45711	2.10472	2.02708
CAC0095	Glutamil-tRNA reductase	4.08321	0.281914	6.68475	1.81899	4.73974	0.347994	8.84734	1.30064	4.70557	0.30139	4.52711	0.273754	8.9805	0.544251	11.2097	2.10454	5.01262	0.383777		2.16676	0.703927	0.955139	2.19937	1.6769	1.05757
CAC0096	Precorrin-2 dehydrogenase	0.69943	0.0177327	1.14934	0.299538	0.679618	0.0731908	1.37042	0.0940327	0.893768	0.0465039	0.82438	0.04605	1.48666	0.0856884	2.01971	0.382938	0.709989	0.0286398		1.95934	0.777634	1.21301	2.12553	1.75728	1.04469
CAC0097	Hydroxymrthylbilane syntase (porphobilinogen deaminase)	1.66629	0.101389	2.30644	0.642081	1.59199	0.181751	3.21183	0.196574	2.53245	0.0465461	2.12594	0.208177	3.13195	0.121546	4.17442	0.553304	1.99872	0.098606		1.92753	1.09799	1.3354	1.87959	1.80989	1.25549
CAC0098	Uroporphyrinogen III syntase	0.726003	0.0388366	1.1088	0.263162	0.63501	0.0796688	1.39921	0.134658	1.26396	0.0687309	0.840432	0.0286992	1.47743	0.0293955	1.8503	0.302988	0.758741	0.0439502		1.92728	1.13993	1.32349	2.03502	1.66874	1.19485
CAC0099	Glutamate-1-semialdehyde aminotransferase	1.54801	0.0871728	2.15331	0.467062	1.47499	0.26354	2.7788	0.120705	2.95934	0.058234	1.76411	0.113743	2.85224	0.20312	3.22109	0.441093	1.6705	0.141848		1.79508	1.37432	1.19602	1.84252	1.49588	1.13255
CAC0100	Delta-aminolevulinic acid dehydratase (porphobilinogen synthase)	1.11854	0.0705358	1.47825	0.283532	1.06983	0.213551	1.81793	0.190873	2.1561	0.0682783	1.17953	0.0323387	2.14216	0.0948021	1.9248	0.369451	1.14882	0.0443976		1.62526	1.45855	1.10254	1.91513	1.30209	1.07384
CAC0101	Methyl-accepting chemotaxis protein	0	0	0.0653795	0.00302985	0	0	0.128343	0.0232231	0	0	0	0	0.0671267	0.00296163	0.068723	0.00184863	0	0		NC	0	NC	NC	1.05114	NC
CAC0102	O-acetylhomoserine sulfhydrylase	0.0624305	0.00208846	0.127348	0.0319857	1.33618	0.328069	1.79165	0.746643	4.20026	0.259346	2.04451	0.350514	1.27901	0.079716	0.12065	0.0147082	0.56868	0.130285		28.6983	32.9824	1.53012	20.4869	0.947402	0.425602
CAC0103	Adenylylsulfate kinase	0.0666356	0.00490352	0.101821	0.0205251	1.85379	0.584826	2.16927	1.03016	5.1427	0.306145	2.21134	0.158323	1.46989	0.167527	0.103321	0.0165761	0.836011	0.0802894		32.5542	50.5071	1.19288	22.0586	1.01473	0.450974
CAC0104	Adenylylsulfate reductase, subunit A	0.0634752	0.00437802	0.118197	0.0249704	2.70652	0.883421	3.075	1.47055	7.61537	0.266897	3.43126	0.632297	1.83366	0.167112	0.13876	0.0362459	1.08031	0.0525014		48.4441	64.4294	1.26778	28.8877	1.17397	0.399152
CAC0105	Ferredoxin	0.069463	0.00449481	0.142431	0.0268387	2.08315	0.74676	2.13824	0.962806	6.35749	0.0717179	3.03572	0.754417	1.51681	0.0420689	0.179072	0.0582689	0.796354	0.0327976		30.7825	44.6356	1.45728	21.8362	1.25726	0.382284
CAC0106	ABC-type probable sulfate transporter, periplasmic binding protein	0.117476	0.00433104	0.497903	0.174507	2.57864	0.885068	3.06538	1.56062	9.40329	0.360297	3.61311	0.715518	1.70867	0.0469837	0.588294	0.072368	1.18508	0.0567986		26.0937	18.8858	1.40117	14.5449	1.18154	0.459576
CAC0107	ABC-type sulfate transporter, ATPase component	0.0703315	0.00874987	0.107708	0.0143064	1.2089	0.389072	1.60794	0.880405	4.51553	0.126576	1.87957	0.339243	0.916356	0.0396939	0.14612	0.0585753	0.663119	0.0379695		22.8624	41.9239	1.55477	13.0291	1.35663	0.548529
CAC0108	ABC-type probable sulfate transporter, permease protein	0.0704339	0.00263012	0.125069	0.0241653	2.15883	0.794729	2.49212	1.44691	6.5315	0.461703	2.89237	0.453708	1.34208	0.0795552	0.16862	0.0705759	1.24049	0.0659699		35.3823	52.2231	1.33979	19.0545	1.34822	0.574612
CAC0109	Sulfate adenylate transferase, CysD subfamily	0.0844231	0.00161603	0.196355	0.0520738	3.66345	1.34794	3.59041	2.1677	8.75829	0.491284	4.1848	0.918234	2.26408	0.0409985	0.288069	0.173534	2.40031	0.100436		42.5288	44.6044	1.14231	26.8183	1.46708	0.655206
CAC0110	GTPase, sulfate adenylate transferase subunit 1	0.136337	0.0120835	0.680185	0.313862	10.0397	3.41995	7.4692	4.56569	21.0776	0.958398	9.70685	1.97166	5.79142	0.352103	0.867037	0.612915	6.51298	0.535362		54.7848	30.9879	0.966843	42.4786	1.27471	0.64872
CAC0111	Glutamine-binding periplasmic protein fused to glutamine permease	5.27299	0.979472	2.24419	0.111643	4.56984	1.30475	4.62317	0.401306	6.60395	0.145554	11.4336	0.431589	5.89046	0.362703	2.84541	0.77168	14.1499	0.568254		0.876765	2.94269	2.50197	1.1171	1.2679	3.09636
CAC0112	Glutamine ABC transporter (ATP-binding protein)	3.03675	0.0475017	1.34413	0.0808701	3.14976	1.07909	3.23215	0.272817	4.21343	0.251867	7.31384	0.44623	3.63831	0.195321	1.72383	0.390776	9.91413	0.324935		1.06434	3.1347	2.32203	1.19809	1.28249	3.14758
CAC0113	Transcriptional regulator of sugar metabolism	0.541754	0.0292282	0.450822	0.0205707	0.815229	0.0564936	0.824998	0.00448149	0.675228	0.00724695	0.886501	0.051852	0.700938	0.0142079	0.612861	0.0393045	1.12632	0.0920134		1.52283	1.49777	1.08743	1.29383	1.35943	1.3816
CAC0114	Predicted membrane protein	2.26212	0.142069	1.98919	0.0438026	3.26164	0.158977	3.51379	0.0784389	3.07044	0.107196	4.01046	0.358139	2.96846	0.121308	2.77572	0.338249	4.47337	0.222229		1.55332	1.54356	1.22958	1.31225	1.3954	1.37151
CAC0115	Uncharacterized protein, Yje/RRF2 family	1.53575	0.872438	1.00174	0.129047	1.6041	0.171093	1.18117	0.0828106	2.12978	0.446137	2.93341	0.49152	3.38513	0.897216	1.53896	0.493413	2.47656	0.275589		0.769116	2.12608	1.8287	2.20423	1.53629	1.5439
CAC0116	Carbone-monoxide dehydrogenase, beta chain	0.636808	0.162718	1.18011	0.489072	1.48684	0.414463	0.52597	0.153945	2.04329	1.02106	2.80279	1.2584	3.94685	1.52547	0.869573	0.248723	2.1823	0.888499		0.825947	1.73144	1.88506	6.19786	0.73686	1.46774
CAC0117	Chemotaxis protein cheY homolog	0.0687264	0.000747379	0.130839	0.0329805	0.113663	0.0262363	0.573232	0.184927	0.109567	0.0284653	0.132806	0.034201	0.459853	0.0372014	0.100915	0.0137027	0.141409	0.00753038		8.34078	0.837418	1.16842	6.69106	0.771292	1.24411
CAC0118	Chemotaxis protein cheA	0.0705833	0.00677567	0.153815	0.0480026	0.125593	0.0305615	0.776183	0.252396	0.103913	0.0127385	0.158226	0.0438323	0.58176	0.0629524	0.105398	0.0198863	0.161045	0.00703939		10.9967	0.675571	1.25983	8.24217	0.685223	1.28228
CAC0119	Chemotaxis protein cheW	0.0812254	0.00979907	0.197032	0.0565003	0.163491	0.0383755	1.12298	0.363143	0.12694	0.0009095	0.20153	0.0609088	0.773263	0.0755894	0.133049	0.0315058	0.253558	0.0187031		13.8254	0.644262	1.23266	9.51996	0.675267	1.5509
CAC0120	Membrane-associated methyl-accepting chemotaxis protein with HAMP domain	0.0745232	0.0026609	0.130149	0.0309101	0.103561	0.0185768	0.516233	0.169392	0.0848144	0.00167276	0.113487	0.0211651	0.394367	0.0362179	0.0940056	0.0172657	0.148174	0.0127902		6.92714	0.65167	1.09584	5.29187	0.722291	1.43079
CAC0121	Chemotaxis protein methyltransferase (cheR)	0	0	0.0713357	0.00709508	0	0	0.17826	0.0467838	0	0	0.0658543	0.00378676	0.14518	0.00709033	0	0	0.0738629	0.00308809		NC	0	NC	NC	0	NC
CAC0122	Chemotaxis respons regulator (cheY)	3.43485	0.0715116	1.82921	0.248731	2.49344	0.38693	2.05284	1.02622	1.9448	0.1793	3.28463	0.224056	1.79039	0.0451147	1.65349	0.132353	3.96959	0.328028		0.597652	1.06319	1.31731	0.521244	0.903935	1.59201
CAC0123	Cytosine deaminase	2.72859	0.770232	1.30746	0.129925	2.07167	0.154396	1.73797	0.215024	1.20472	0.042313	2.18371	0.218227	1.55732	0.115434	1.56439	0.0184376	2.56317	0.0909476		0.636949	0.921422	1.05408	0.570743	1.19651	1.23725
CAC0124	Hypothetical protein	0	0	0	0	0	0	0.0633193	0.00806607	0.0647144	0.0134711	0	0	0	0	0	0	0	0		NC	NC	NC	NC	NC	NC
CAC0125	DNA-directed DNA polymerase, III chain (dnaX)	1.92876	0.111869	1.96872	0.251576	1.5682	0.250183	1.78347	0.202139	1.90448	0.0649434	1.7479	0.176125	1.62496	0.0642698	2.42657	0.122914	1.79088	0.236007		0.924669	0.967371	1.11459	0.842489	1.23256	1.142
CAC0126	Uncharacterized conserved protein, YbaB family	26.13	0.239741	30.1135	1.84635	26.3253	0.137238	26.4627	1.03994	27.7915	0.913367	27.7436	0.959762	22.9366	0.519482	29.8307	2.11423	39.3113	0.879538		1.01273	0.922891	1.05387	0.877787	0.990608	1.49329
CAC0127	Recombination protein (recR)	6.50877	0.232338	6.40501	0.29659	7.37882	0.444631	6.78306	0.454556	6.93923	0.270891	8.8707	0.15615	4.81036	0.127015	5.6451	0.324285	10.7028	0.46377		1.04214	1.08341	1.20218	0.739059	0.881358	1.45048
CAC0128	Hypothetical protein	2.71483	0.0790439	2.93886	0.0349415	4.16969	0.567547	3.18911	0.107102	2.95642	0.138893	3.97915	0.15262	2.53008	0.0673832	2.58391	0.186449	5.08861	0.0558184		1.1747	1.00597	0.954303	0.93195	0.879223	1.22038
CAC0129	BofA B.subtilis ortholog, SigmaK-factor processing regulatory protein	0.269578	0.00843648	0.279444	0.00460594	0.31302	0.0217833	0.389354	0.0506668	0.246294	0.00478202	0.330312	0.00514236	0.297633	0.0119211	0.228851	0.0107402	0.336261	0.0213569		1.44431	0.881371	1.05524	1.10407	0.81895	1.07425
CAC0130	Uncharacterized membrane protein, YTAF B.subtilis ortholog	0.0952038	0.00193164	0.140977	0.017241	0.0892416	0.0097577	0.0807074	0.0024164	0.128696	0.00559157	0.0830887	0.00133664	0.0941613	0.00252772	0.129516	0.00380448	0.0880595	0.00247098		0.847733	0.912886	0.931053	0.989049	0.918699	0.986753
CAC0131	Hypothetical protein	0.0781207	0.00125378	0.105901	0.0183805	0.0741365	0.00986219	0.0649631	0.00467906	0.0920439	0.00958867	0.0714932	0.00547244	0.0750743	0.00314398	0.111665	0.00713475	0.0724345	0.00313219		0.831573	0.869152	0.964345	0.961005	1.05443	0.977042
CAC0132	Hypothetical protein	0.128797	0.00394309	0.187323	0.014937	0.125045	0.0291163	0.0940971	0.00492339	0.161756	0.0066787	0.12137	0.000823206	0.0964631	0.000886155	0.175915	0.00659359	0.11478	0.00168311		0.730585	0.863517	0.97061	0.748955	0.939105	0.91791
CAC0133	Hypothetical protein, CF-4 family	0.0684467	0.00240911	0.0849509	0.00761606	0.067426	0.00576406	0.0628307	0.00714934	0.0726294	0.00553571	0.0707695	0.00445678	0.0687673	0.00338223	0.0826476	0.00507044	0.0640241	0.0016464		0.917951	0.854958	1.04959	1.00468	0.972887	0.949547
CAC0134	Hypothetical protein, CF-19 family	0.204045	0.0176661	0.319035	0.036965	0.183738	0.0519113	0.159017	0.020211	0.272813	0.00414123	0.178428	0.00566676	0.170711	0.0108066	0.31431	0.0159465	0.175708	0.0158939		0.779323	0.855118	0.971098	0.836634	0.985189	0.956296
CAC0135	Hypothetical protein, CF-23 family	0.101203	0.0094543	0.126221	0.0176254	0.09181	0.00694649	0.0743313	0.00872111	0.100691	0.0115379	0.0903965	0.00428307	0.0978934	0.00381162	0.142297	0.0124962	0.078012	0.00333152		0.734479	0.797735	0.984604	0.9673	1.12736	0.849711
CAC0136	Hypothetical protein	0.0698522	0.00439196	0.0784325	0.00638499	0.065443	0.00593068	0	0	0.074215	0.0279167	0.0707757	0.0017651	0.0722591	0.0118227	0.0756644	0.00162512	0	0		0	0.946227	1.08149	1.03446	0.964707	0
CAC0137	Hypothetical protein, CF-5 family	0.0958652	0.0141509	0.100044	0.0164088	0.0814718	0.00835283	0.0762286	0.000306098	0.0877886	0.00238093	0.0815181	0.00251157	0.0838816	0.00520769	0.110466	0.00641876	0.0709442	0.00260897		0.795165	0.877504	1.00057	0.874996	1.10418	0.870782
CAC0138	ABC transporter, ATP-binding component	3.75703	0.248584	4.18085	0.566046	3.19615	0.102351	1.18671	0.433654	4.64147	0.512774	4.93825	0.382764	1.37493	0.144547	3.87162	0.490113	5.55085	0.088539		0.315865	1.11017	1.54506	0.365963	0.926037	1.73673
CAC0139	Predicted permease	4.63044	0.39041	5.31976	0.556773	3.67816	0.271684	1.40481	0.436145	6.5544	0.238742	5.75714	0.221873	1.89081	0.0417607	5.26069	0.388741	6.67669	0.270499		0.303385	1.23208	1.56522	0.408343	0.988895	1.81523
CAC0140	Predicted permease	3.83658	0.252837	4.57633	0.505422	3.12351	0.228582	1.17809	0.379679	5.33559	0.108858	4.58671	0.0473113	1.62247	0.0243288	4.21635	0.382184	4.84932	0.163433		0.307068	1.16591	1.46845	0.422896	0.921339	1.55252
CAC0141	Membrane permease, predicted cation efflux pumps	8.0086	0.629156	8.49204	0.874013	5.37891	0.69697	1.88999	0.656714	8.29324	0.194124	7.02515	0.12178	2.68647	0.500344	6.47681	0.496197	7.79503	0.207302		0.235995	0.976591	1.30605	0.335448	0.762692	1.44918
CAC0142	Hypothetical protein	0	0	0.070321	0.0013868	0	0	0	0	0.0679811	0.0016492	0	0	0	0	0	0	0	0		NC	0.966726	NC	NC	0	NC
CAC0143	Hypothetical protein	0	0	0.0696	0.00253954	0	0	0	0	0.0664321	0.0011989	0	0	0	0	0	0	0	0		NC	0.954485	NC	NC	0	NC
CAC0144	Sugar fermentation-stimulation protein	0.18048	0.000251308	0.600794	0.0885819	0.220124	0.0261665	0.184885	0.0137412	0.755969	0.0317002	0.181568	0.00460741	0.217165	0.00390304	0.541941	0.0806375	0.138676	0.00621449		1.0244	1.25828	0.824844	1.20327	0.902042	0.62999
CAC0145	N-terminal Zn-ribbon domain and C-terminal MutT domain, YJAD ortholog	0.25887	0.0145891	0.388024	0.0357704	0.27457	0.0377777	0.294472	0.0307619	0.487107	0.0150365	0.240709	0.00747568	0.302488	0.00358787	0.365808	0.0534345	0.209499	0.00723312		1.13753	1.25535	0.876678	1.16849	0.942745	0.76301
CAC0146	Related to ABC transporter permease component	18.6277	0.403708	26.6898	1.41771	14.7728	0.670764	10.2293	2.59838	13.0684	0.0910507	16.5987	0.666138	12.9962	0.851949	14.3377	2.3049	10.6873	0.225715		0.549147	0.489639	1.1236	0.697685	0.537195	0.723441
CAC0147	ABC transporter, ATP-binding protein	30.0364	0.792225	44.3663	3.67687	24.4514	0.390814	16.7577	4.41206	21.7962	0.564235	25.1021	0.30815	21.0973	0.437239	23.2822	3.08532	16.6156	0.33194		0.557913	0.491279	1.02661	0.702392	0.524773	0.679537
CAC0148	Predicted enzyme with TIM-barrel fold	0.337017	0.047369	0.347951	0.0589081	0.421737	0.0235427	0.411819	0.0463584	0.568609	0.0241694	0.419427	0.0271831	0.364774	0.0121276	0.348213	0.02641	0.426561	0.00544474		1.22195	1.63416	0.994522	1.08236	1.00075	1.01144
CAC0149	Hypothetical protein	5.35501	0.152487	2.82985	1.43543	5.57821	1.21711	3.49127	0.124035	0.0637856	0.000979004	4.75385	0.333435	0.651536	0.053676	3.08491	1.60405	2.76445	0.465705		0.651962	0.0225403	0.852217	0.121668	1.09013	0.49558
CAC0150	Hypothetical protein	0.887867	0.0405113	1.03851	0.213262	1.14305	0.0819917	1.38382	0.0666744	0.576771	0.040775	1.17199	0.118856	1.43131	0.0509046	0.965918	0.0244343	0.79626	0.0102215		1.55859	0.555383	1.02532	1.61208	0.930099	0.696611
CAC0151	Predicted SAM dependent methyltransferase	1.25347	0.0404576	1.33283	0.147511	1.62467	0.146993	1.91659	0.302614	0.778293	0.0366869	1.68895	0.0661269	1.73948	0.127257	1.34519	0.0546222	1.37902	0.128823		1.52903	0.58394	1.03957	1.38773	1.00927	0.848801
CAC0152	Ribosomal-protein-alanine acetyltransferase (acetylating enzyme for N-terminal of ribosomal protein S5)	0.940756	0.159294	0.753036	0.0200731	0.598941	0.071704	1.02158	0.109634	0.595373	0.015762	0.968239	0.0272397	0.968895	0.0393578	0.761157	0.0543827	0.481636	0.00742368		1.08591	0.79063	1.61659	1.02991	1.01078	0.804145
CAC0153	Beta-phosphoglucomutase, putative	0.113007	0.022815	0.129768	0.0157397	0.143588	0.00320044	0.102745	0.00555636	0.203241	0.00786578	0.158535	0.00607593	0.087215	0.00296539	0.149237	0.0129086	0.102371	0.00564308		0.909197	1.56619	1.1041	0.771769	1.15004	0.71295
CAC0154	PTS system, mannitol-specific IIBC component (gene MtlA)	1.3883	0.313586	0.934774	0.43595	2.52576	0.617799	1.67403	0.425198	0.0834124	0.00112268	1.59506	0.251834	0.292226	0.0683036	0.485224	0.280638	1.9045	0.259062		1.20582	0.0892327	0.631515	0.210493	0.519082	0.754031
CAC0155	Putative regulator of the PTS system for mannitol (gene MltR)	1.84769	0.332969	1.31594	0.606865	3.28732	0.766233	2.3644	0.318221	0.0951895	0.00151655	2.07721	0.307248	0.436391	0.066815	0.657926	0.378105	2.68621	0.335855		1.27965	0.0723358	0.631885	0.236182	0.499967	0.817143
CAC0156	PTS system, mannitol-specific IIA domain (Ntr-type) (gene MltF)	6.45112	0.365419	3.30303	1.76	8.63545	2.56231	6.76714	0.691687	0.266519	0.0176044	5.56097	0.758422	1.43627	0.0659776	1.92148	1.13579	7.36241	0.344589		1.04899	0.0806891	0.643969	0.222639	0.581731	0.852579
CAC0157	Mannitol-1-phosphate 5-dehydrogenase (gene MtlD)	2.41219	0.181672	1.25975	0.721971	3.31804	0.677156	2.69949	0.183998	0.120956	0.0074934	2.3062	0.347104	0.646882	0.0315338	0.685322	0.388045	3.01173	0.106225		1.1191	0.0960158	0.695047	0.268172	0.544013	0.907683
CAC0158	Glucoseamine-fructose-6-phosphate aminotransferase (gene glmS)	2.05467	0.639453	1.23872	0.190088	1.87649	0.128243	5.17172	0.573432	2.01267	0.163376	1.81324	0.184136	5.12827	0.276664	1.66903	0.0206142	2.07096	0.0745266		2.51705	1.6248	0.966292	2.49591	1.34739	1.10364
CAC0159	Hypothetical protein	0.465674	0.0390437	0.283188	0.0558098	0.309199	0.0240252	0.231706	0.0382012	0.151571	0.00659717	0.336189	0.022248	0.254043	0.0154035	0.272421	0.0138159	0.224313	0.00180399		0.497571	0.535231	1.08729	0.545538	0.961979	0.725464
CAC0160	Predicted acetyltransferase	0.235948	0.0358637	0.150059	0.0180103	0.166868	0.0151885	0.121191	0.0304582	0.100279	0.00879616	0.178469	0.00530056	0.139579	0.00889506	0.13676	0.0125841	0.139507	0.00262843		0.513633	0.668267	1.06952	0.591568	0.911377	0.836032
CAC0161	ABC transporter (permease)	0.0846251	0.00375237	0.0765152	0.00373126	0.0723142	0.0108954	0.0856372	0.0150964	0.12444	0.0256025	0.0765077	0.00197904	0.0669749	0.00303568	0.0764986	0.001103	0.0626678	0.00264873		1.01196	1.62634	1.05799	0.79143	0.999783	0.866605
CAC0162	Transcriptional regulator MarR/EmrR family	0.53727	0.197836	0.551398	0.122013	0.324849	0.0626887	0.502033	0.063939	1.60035	0.110883	0.390637	0.0430854	0.408442	0.0247651	0.662661	0.0624883	0.272658	0.00893156		0.934416	2.90234	1.20252	0.760217	1.20178	0.839339
CAC0163	Predicted acetyltransferase	0.110478	0.00698343	0.135304	0.0150098	0.0954998	0.0116647	0.0967345	0.00283622	0.0800494	0.000931849	0.100324	0.0029391	0.0839668	0.00403886	0.125546	0.0185279	0.0761163	0.00451554		0.8756	0.591626	1.05052	0.760032	0.927884	0.797031
CAC0164	ABC transporter, ATP binding-protein	1.39582	0.465067	2.23508	0.916697	1.83105	0.518148	0.963781	0.0618115	0.14623	0.011433	1.79516	0.148814	0.556514	0.13959	1.38704	0.806011	0.868931	0.153028		0.690475	0.0654247	0.980399	0.398699	0.620578	0.474553
CAC0165	Predicted ABC transporter, permease component	1.23103	0.158014	2.0263	0.75709	1.44554	0.330716	0.936714	0.0910809	0.179709	0.0171644	1.42373	0.111044	0.555941	0.121102	1.45815	0.784182	0.872394	0.184937		0.760919	0.0886884	0.984912	0.451606	0.719612	0.603506
CAC0166	Uncharacterized conserved protein	0	0	0	0	0	0	0	0	0	0	0	0	0	0	0	0	0	0		NC	NC	NC	NC	NC	NC
CAC0167	Phosphoglycerate mutase	1.90223	0.157759	1.67246	0.149336	1.66286	0.115516	1.91093	0.0600961	0.910464	0.0443349	1.58651	0.040214	1.83018	0.187939	1.97147	0.0679926	1.27244	0.0975202		1.00457	0.544386	0.954084	0.962122	1.17878	0.765209
CAC0168	T-RNA-processing ribonuclease BN	0.595305	0.0221214	0.518878	0.053243	0.481987	0.0290152	0.826852	0.091856	0.312467	0.044111	0.622589	0.0307897	0.643766	0.0456213	0.603229	0.0140237	0.388113	0.00546815		1.38896	0.602198	1.29171	1.08141	1.16257	0.805234
CAC0169	ABC transporter (ATP-binding protein)	0	0	0	0	0	0	0	0	0	0	0	0	0	0	0	0	0	0		NC	NC	NC	NC	NC	NC
CAC0170	Predicted permease	0.0670812	0.00109995	0.0663001	0.00312767	0.0695808	0.0121355	0	0	0	0	0.0759988	0.00283129	0	0	0	0	0.0642928	0.00178073		0	0	1.09224	0	0	0.924002
CAC0171	Predicted permease	0.0982424	0.0041895	0.0964629	0.0145072	0.10562	0.0341704	0.0853604	0.00442022	0.0846141	0.00968533	0.121666	0.00667345	0.0769433	0.00325461	0.0803201	0.000286907	0.0949522	0.00298074		0.868876	0.877167	1.15192	0.783199	0.832653	0.898996
CAC0172	Predicted membrane protein	0.0656682	0.00139036	0.062005	0.00373632	0	0	0	0	0	0	0.0693992	0.00271997	0	0	0	0	0	0		0	0	NC	0	0	NC
CAC0173	Histidine kinase-like ATPase	0.23699	0.00822308	0.134659	0.0196308	0.201409	0.0175542	0.166729	0.0187375	0.109598	0.00288227	0.289427	0.01389	0.149133	0.00626191	0.106685	0.0053193	0.271157	0.00690878		0.703525	0.813891	1.43701	0.629278	0.792262	1.3463
CAC0174	Response regulator, CheY-like receiver domain and HTH DNA-binding domain	0.443135	0.116235	0.282564	0.027566	0.297378	0.0261039	0.233603	0.0424869	0.207524	0.0112408	0.297593	0.0304945	0.251939	0.00494823	0.246638	0.00545923	0.314773	0.0158871		0.527159	0.73443	1.00072	0.568538	0.872858	1.05849
CAC0175	Predicted sugar phosphate isomerase, homolog of eucaryotic glucokinase regulator	0.549302	0.0315283	0.296535	0.0393414	0.268892	0.0797388	0.164018	0.0132781	0.237667	0.00734006	0.311282	0.00490179	0.191767	0.0172962	0.304827	0.0569434	0.257882	0.0181595		0.298594	0.801482	1.15765	0.349111	1.02797	0.959054
CAC0176	Oligopeptide-binding protein, periplasmic component	0.352583	0.0409555	0.210378	0.0313915	0.198879	0.0367864	0.125473	0.0156704	0.218838	0.00934355	0.234679	0.0138245	0.124007	0.0113712	0.235025	0.0553122	0.273981	0.00263476		0.355869	1.04021	1.18001	0.351711	1.11716	1.37763
CAC0177	Oligopeptide transport permease protein	0.180933	0.00730417	0.135865	0.00323281	0.101754	0.0190997	0.096019	0.00273804	0.101225	0.00198651	0.117272	0.00457936	0.11636	0.0103118	0.157568	0.0208574	0.11166	0.00332776		0.530687	0.745039	1.15251	0.643112	1.15974	1.09736
CAC0178	Oligopeptide transport permease protein	0.411819	0.0316246	0.323743	0.021468	0.283994	0.0243317	0.207593	0.00387471	0.355025	0.0172922	0.292505	0.0276467	0.288638	0.0228294	0.359421	0.040428	0.309934	0.0227475		0.504087	1.09663	1.02997	0.700884	1.11021	1.09134
CAC0179	Oligopeptide transport ATP-binding protein	1.40237	0.0867472	1.43993	0.0929381	0.874457	0.121437	0.655701	0.0317257	1.79683	0.0624359	0.987162	0.0187317	0.795269	0.0350096	1.53439	0.193828	0.884447	0.0485803		0.467566	1.24786	1.12889	0.56709	1.0656	1.01142
CAC0180	Oligopeptide ABC transporter, ATP-binding protein	0.404043	0.0221073	0.309905	0.0318961	0.256365	0.0340085	0.188017	0.00836814	0.398472	0.0183726	0.277421	0.0194929	0.236439	0.018432	0.340769	0.0313082	0.31343	0.0143015		0.46534	1.28579	1.08213	0.585182	1.09959	1.22259
CAC0181	Similar to beta-lactamase	1.12693	0.109176	1.07737	0.00176413	0.815535	0.113975	0.64304	0.0213877	1.56745	0.0684501	0.858854	0.0382264	0.642783	0.0696873	1.16402	0.15553	0.94254	0.0356504		0.570614	1.45489	1.05312	0.570387	1.08043	1.15573
CAC0182	Beta-glucosidase homolog	0.498438	0.00450215	0.40785	0.0298144	0.274847	0.0648141	0.203562	0.00752137	0.53527	0.0458532	0.274215	0.0207933	0.242274	0.00489581	0.334989	0.0332336	0.28143	0.0145322		0.408399	1.31242	0.997701	0.486066	0.821353	1.02395
CAC0183	Transcriptional regulators of NagC/XylR (ROK) family, sugar kinase	1.2521	0.10423	1.00373	0.0946379	0.660501	0.202126	0.386847	0.0792632	1.42118	0.0463676	0.545471	0.0342277	0.529045	0.0216424	0.740515	0.0892594	0.589922	0.030125		0.308959	1.4159	0.825845	0.422527	0.737764	0.893143
CAC0184	Predicted acetyltransferase	0.262376	0.0328311	0.267342	0.0110879	0.181859	0.0506374	0.127789	0.0223035	0.336927	0.0099139	0.173112	0.00738051	0.159077	0.00417691	0.246912	0.0264336	0.175071	0.00780802		0.487046	1.26028	0.951905	0.606292	0.923579	0.962677
CAC0185	Uncharacterized membrane protein, YBBC B.subtilis ortholog	0.420596	0.0196075	0.449754	0.0405053	0.287295	0.0700716	0.224758	0.0197421	0.642929	0.0604508	0.260325	0.0087044	0.245839	0.0173813	0.385075	0.0226239	0.303708	0.00261732		0.534379	1.42951	0.906124	0.584501	0.85619	1.05713
CAC0186	Xre family DNA-binding domain and TPR-repeat-containing protein	1.89809	0.0692775	3.67381	2.10489	1.69509	0.295591	1.39368	0.0483076	1.7126	0.0864836	0.833875	0.103614	1.35289	0.0338446	1.22742	0.377427	0.822402	0.0709425		0.734251	0.466164	0.491936	0.712765	0.334099	0.485168
CAC0187	Glucosamine-6-phosphate isomerase (glucosamine-6-phosphate deaminase) (gene nagB)	4.4339	0.517433	2.7401	0.329585	2.83294	0.0274325	7.13679	0.682136	2.08149	0.115899	2.72381	0.13923	7.97458	0.769879	2.09816	0.276966	3.03556	0.18207		1.6096	0.759642	0.96148	1.79855	0.765723	1.07152
CAC0188	N-acetylglucosamine-6-phosphate deacetylase (gene nagA)	1.73704	0.0485879	0.892256	0.134405	0.910494	0.0151281	2.22845	0.273895	0.615986	0.0257557	1.01449	0.0454107	2.75769	0.159407	0.71745	0.100613	1.00788	0.128349		1.2829	0.690369	1.11422	1.58758	0.804085	1.10697
CAC0189	Similar to transcriptional regulator, GntR family	2.50999	0.235424	1.357	0.255536	1.29949	0.0314361	3.42322	0.147717	0.850802	0.0414295	1.49288	0.0870876	3.93076	0.119356	1.11977	0.224326	1.33938	0.170753		1.36384	0.626973	1.14882	1.56605	0.825179	1.0307
CAC0190	Beta-lactamase	0.146496	0.0376716	0.10489	0.0108584	0.0735126	0.00988072	0.0787754	0.00720713	0.0847788	0.00350267	0.0932578	0.00666183	0	0	0.0855811	0.008744	0.0910843	0.00366322		0.537731	0.808261	1.26859	0	0.815909	1.23903
CAC0191	Transcriptional regulator, RpiR family	0.0778147	0.00308742	0.0959574	0.00365761	0.0626503	0.00396289	0.06953	0.00737258	0.0919771	0.0115584	0.0670232	0.00253596	0	0	0.0888417	0.00665496	0.0623879	0.00251536		0.893533	0.95852	1.0698	0	0.925845	0.995811
CAC0192	Similar to chloromuconate cycloisomerase	0.0834145	0.00446631	0.135133	0.0179592	0.0633269	0.00340939	0	0	0.107909	0.00499169	0.0643558	0.00224145	0	0	0.109957	0.00772208	0	0		0	0.798544	1.01625	0	0.813695	0
CAC0193	Uncharacterized conserved membrane protein, affecting LPS biosynthesis	3.31179	0.487933	3.9801	0.550821	6.60761	4.03226	1.48701	0.74094	2.16882	0.0944727	8.67755	0.341137	0.670017	0.0785154	3.10819	0.396112	5.91689	0.3475		0.449004	0.544917	1.31327	0.202313	0.780933	0.895466
CAC0194	Glycosyltransferase involved in cell wall biogenesis	0.192499	0.00956862	0.250601	0.0476619	0.376556	0.20149	0.136137	0.0602066	0.193678	0.00467817	0.656303	0.0102078	0.0866298	0.00261003	0.218167	0.0200217	0.374944	0.0201181		0.707209	0.772853	1.74291	0.450028	0.870574	0.99572
CAC0195	Predicted transcriptional regulator	0.3241	0.0230058	0.308125	0.054312	0.363492	0.00543035	0.363908	0.0327891	0.306503	0.035967	0.337933	0.0171456	0.316368	0.0167021	0.324699	0.0336976	0.337567	0.00401608		1.12283	0.994736	0.929685	0.976145	1.05379	0.928679
CAC0196	NADH-dependent flavine oxidoreductase	1.18952	0.0907412	2.52221	0.171488	1.48804	0.0965831	0.883289	0.0890545	2.43454	0.0748747	1.26453	0.0422197	1.02608	0.0265226	1.92275	0.217507	1.01301	0.0691058		0.74256	0.965244	0.849796	0.862601	0.762328	0.680768
CAC0197	Transcriptional regulator, MarR/EmrR family	0.374974	0.012356	0.482678	0.152815	0.366427	0.0232143	0.541631	0.0243559	0.860689	0.0659948	0.31533	0.0109271	0.52144	0.0200464	0.515615	0.0603726	0.2635	0.011597		1.44445	1.78315	0.860554	1.3906	1.06824	0.719106
CAC0198	Uncharacterized membrane protein, ortholog YYAS B.subtilis	0.370096	0.0163403	0.444028	0.130383	0.377408	0.028226	0.470766	0.0686111	0.763303	0.0236632	0.28827	0.0142732	0.52038	0.00260376	0.434722	0.0211233	0.282574	0.00984964		1.27201	1.71904	0.763815	1.40607	0.979041	0.748723
CAC0199	Hypothetical protein	0	0	0	0	0	0	0	0	0.0663112	0.00968471	0	0	0	0	0	0	0	0		NC	NC	NC	NC	NC	NC
CAC0200	Uncharacterized membrane protein	0.0686439	6.15094e-05	0.0620907	0.00316661	0.0563698	0.00662639	0.0689463	0.00470698	0	0	0	0	0.0736147	0.00323833	0	0	0	0		1.00441	0	0	1.07241	0	0
CAC0201	Transcriptional regulators, AcrR family	1.35679	0.108321	0.665644	0.0815418	0.829339	0.0328556	1.27539	0.0783532	0.25545	0.0012362	0.992075	0.148536	1.46141	0.0732516	0.577865	0.0905772	0.623081	0.053951		0.940008	0.383764	1.19622	1.07711	0.86813	0.751299
CAC0202	Hydrolase of the alpha/beta superfamily	0.187663	0.00823634	0.218697	0.0092797	0.205887	0.0198156	0.26007	0.0337487	0.263301	0.00546206	0.182266	0.00206607	0.244526	0.0114174	0.285083	0.0431728	0.179994	0.00441027		1.38584	1.20395	0.885272	1.303	1.30355	0.874239
CAC0203	Flavodoxin	0.239474	0.0243553	0.295101	0.0154164	0.204625	0.0237481	0.316391	0.0444915	0.409595	0.0185055	0.187557	0.00220958	0.310293	0.0228445	0.305543	0.0189875	0.179167	0.0034554		1.32119	1.38798	0.91659	1.29572	1.03538	0.875585
CAC0204	Sortase (surface protein transpeptidase), YHCS B.subtilis ortholog	3.64756	0.235196	3.41288	2.16493	0.432462	0.0463191	0.656463	0.287235	1.60568	0.0227771	0.493584	0.024257	2.18349	0.0815547	8.38561	6.85108	0.358311	0.0303947		0.179973	0.470478	1.14134	0.598618	2.45704	0.828538
CAC0205	Predicted phosphohydrolases, Icc family	16.3976	0.603065	26.3104	17.2527	1.04509	0.181158	3.47612	3.12603	11.9112	0.55195	1.13893	0.046832	13.1719	0.307804	48.5369	24.2686	0.709184	0.0283742		0.21199	0.45272	1.08979	0.803285	1.84478	0.678585
CAC0206	Uncharacterized conserved membrane protein	5.06498	0.473472	2.78993	1.57717	0.20617	0.0806456	0.843713	0.420601	1.12711	0.0104468	0.177816	0.00703615	2.94683	0.294583	3.2942	0.90838	0.21642	0.0107578		0.166578	0.403994	0.862475	0.581805	1.18075	1.04972
CAC0207	Hypothetical protein, CF-6 family	9.01941	0.0278103	8.24589	1.73341	3.23958	0.168591	3.54939	1.0458	5.93945	0.186398	4.49436	0.189899	5.576	0.0965913	6.57708	0.577688	2.85193	0.0159124		0.393528	0.720292	1.38733	0.618222	0.797619	0.880339
CAC0208	Predicted membrane protein; CF-20 family	0.506816	0.0319032	0.257546	0.0647479	0.925189	0.471211	0.936912	0.231897	0.396186	0.0273342	0.622149	0.0171626	5.84236	0.177626	0.240168	0.0430822	0.282858	0.0186316		1.84862	1.53831	0.672456	11.5276	0.932527	0.30573
CAC0209	Predicted membrane protein; CF-20 family	0.207285	0.0149937	0.131889	0.0266082	0.320427	0.11914	0.38448	0.11949	0.193638	0.0093315	0.168586	0.00847627	2.15705	0.029478	0.129952	0.0247442	0.123665	0.00264298		1.85484	1.46818	0.52613	10.4062	0.98531	0.385937
CAC0210	Biotine synthase (gene bioB)	0.110592	0.00379561	0.118187	0.00997151	0.109533	0.00732805	0.0975746	0.00999928	0.183356	0.00476989	0.0986978	0.00398642	0.112244	0.00433827	0.127389	0.00970249	0.104012	0.0013701		0.882297	1.5514	0.901075	1.01495	1.07785	0.949589
CAC0211	BioY protein precursor	0.111457	0.00475542	0.113188	0.01299	0.109141	0.0102273	0.0955329	0.00695071	0.158777	0.0228333	0.0981274	0.00500672	0.109862	0.00320067	0.134801	0.008043	0.0992373	0.0052399		0.857131	1.40277	0.899085	0.98569	1.19095	0.909255
CAC0212	Biotin-(acetyl-CoA carboxylase) ligase	0.455922	0.0907245	0.312032	0.0160701	0.380004	0.0233123	0.480715	0.00916375	0.172382	0.018833	0.475693	0.0420509	0.506046	0.0841852	0.308895	0.0425446	0.269768	0.00684227		1.05438	0.552451	1.25181	1.10994	0.989946	0.709909
CAC0213	Protein containing LysM motif repeat	0	0	0.0651099	0.00597886	0	0	0.0670577	0.00531926	0.0965888	0.00183287	0.0622991	0.00156783	0.0682462	0.00253671	0	0	0	0		NC	1.48347	NC	NC	0	NC
CAC0214	Endoglucanase, aminopeptidase M42 family	0.180962	0.00495484	0.259485	0.0109709	0.121672	0.0306518	0.0978869	0.0152795	0.185826	0.00870684	0.111462	0.00450197	0.119251	0.0065487	0.197428	0.0258408	0.0998405	0.00293154		0.540924	0.716135	0.916091	0.658981	0.760848	0.820574
CAC0215	Endoglucanase, aminopeptidase M42 family	3.4586	0.574741	5.62754	0.757784	1.53252	0.767846	1.47812	0.101492	5.42914	0.107343	1.11879	0.0651108	1.81583	0.117888	4.59727	0.882845	1.24551	0.0403738		0.427374	0.964743	0.730033	0.525019	0.816923	0.812717
CAC0216	Endoglucanase, aminopeptidase M42 family	1.46039	0.0989614	3.11789	0.137653	0.931597	0.481861	0.913533	0.229293	2.59484	0.126231	0.586861	0.0118155	0.943528	0.0126192	2.26634	0.283129	0.708395	0.0689301		0.62554	0.832243	0.629952	0.646079	0.726884	0.760409
CAC0217	Prephenate dehydrotase (pheA)	1.48096	0.0707713	1.80049	0.136011	1.4303	0.0806574	1.53836	0.0413281	2.14232	0.0544478	1.39037	0.0493343	1.36844	0.0377108	1.62849	0.11022	1.14373	0.0747081		1.03876	1.18985	0.97208	0.92402	0.904466	0.799642
CAC0218	Membrane protein TerC, possibly involved in tellurium resistance	0.227812	0.00179464	0.180949	0.0149298	0.300032	0.0271916	0.2889	0.0290569	0.186559	0.0110196	0.302676	0.00919875	0.221262	0.00567018	0.151801	0.000318632	0.296056	0.00663244		1.26815	1.031	1.00881	0.971248	0.838913	0.986746
CAC0219	Uracyl DNA glycosilase	0.825704	0.040641	0.605103	0.0642287	1.04044	0.0961879	1.16796	0.0855978	0.576228	0.04791	1.01737	0.0550426	0.899769	0.0476481	0.59188	0.0682143	0.928745	0.0483664		1.4145	0.952281	0.977826	1.0897	0.978148	0.892642
CAC0220	Hypothetical protein	1.7406	0.0982472	1.34016	0.243317	1.47911	0.182683	1.72664	0.145104	0.795079	0.0169131	1.15318	0.0738935	1.79602	0.107941	1.11914	0.12344	1.15586	0.0574078		0.991982	0.593272	0.779649	1.03184	0.835079	0.781462
CAC0221	Aspartate aminotransferase	3.06209	0.169403	2.65913	0.0814501	2.50638	0.0853258	4.09748	0.636062	3.06395	0.0963631	1.97833	0.0983774	3.65714	0.291907	2.27962	0.184543	2.19577	0.114948		1.33813	1.15224	0.789318	1.19433	0.85728	0.876071
CAC0222	Exodeoxyribonuclease (exoA)	2.85884	0.0326358	2.3455	0.186193	3.93537	0.886326	4.30538	0.496595	2.10961	0.167131	2.62211	0.0297744	3.38345	0.0778983	1.62019	0.112138	2.79717	0.162001		1.50599	0.899428	0.666293	1.1835	0.690764	0.710776
CAC0223	Predicted N6-adenine-specific DNA methylase	0.794154	0.0186056	0.581595	0.0335092	0.724516	0.0489156	1.13963	0.121033	0.423477	0.0234881	0.764645	0.0487161	0.864167	0.0171766	0.55935	0.0241787	0.64687	0.0521321		1.43502	0.72813	1.05539	1.08816	0.961752	0.89283
CAC0224	Response regulator (CheY-like receiver domain and HTH DNA-binding domain)	0.730044	0.0145465	0.572763	0.0379487	0.777668	0.0350624	1.00668	0.0237592	0.381715	0.0212083	0.728667	0.0431849	0.799718	0.0325651	0.524865	0.0449486	0.701876	0.0575012		1.37893	0.666445	0.936989	1.09544	0.916374	0.902539
CAC0225	Sensory transduction histidine kinase	0.828386	0.00998629	0.581693	0.0399203	0.819499	0.0187827	0.918697	0.0808366	0.400836	0.00324269	0.733164	0.0314904	0.858941	0.0170922	0.513805	0.0315553	0.660439	0.032787		1.10902	0.689086	0.89465	1.03688	0.883293	0.805907
CAC0226	ABC transporter, ATP-binding protein	0.110937	0.00593799	0.0950872	0.00857343	0.132415	0.0257141	0.154986	0.0227955	0.092177	0.00589462	0.137304	0.00464333	0.117053	0.0071215	0.0954091	0.00597076	0.113134	0.00443238		1.39706	0.969394	1.03692	1.05513	1.00339	0.854395
CAC0227	Predicted permease	0.0719266	0.00627329	0.0738414	0.00879424	0.0907008	0.00742336	0.0924942	0.00867641	0.0714252	0.00409283	0.0909032	0.00260077	0.0740793	0.00878793	0.074309	0.00512805	0.0836435	0.00246889		1.28595	0.967278	1.00223	1.02993	1.00633	0.922192
CAC0228	Hypothetical protein	0.0724163	0.00729601	0.0689793	0.00511038	0.103972	0.0161072	0.079293	0.0122456	0.0705868	0.010917	0.10183	0.00775982	0.0731202	0.00449092	0.0649268	0.00185653	0.104937	0.000892658		1.09496	1.0233	0.979398	1.00972	0.94125	1.00928
CAC0229	Predicted Zn-dependent proteases, TLDD ortholog	0.990012	0.0417791	0.753084	0.0417245	0.955834	0.00925002	1.28412	0.0842772	0.657017	0.0357685	0.868467	0.0215361	0.805085	0.0378137	0.634731	0.152237	0.830111	0.0644634		1.29708	0.872436	0.908596	0.813208	0.842842	0.868468
CAC0230	Inactivated predicted Zn-dependent protease, PMBA ortholog	14.094	1.24737	9.14513	0.417449	11.654	0.312993	16.3716	2.90919	7.20492	2.73628	11.6427	0.613693	10.1794	0.547647	8.24965	2.21329	11.0994	0.812812		1.1616	0.787842	0.999024	0.722247	0.902081	0.95241
CAC0231	Transcripcional regulator of sugar metabolism	1.45626	0.330204	1.94435	0.68387	1.55824	0.226103	1.40749	0.0593672	0.760141	0.0519059	1.05103	0.244394	0.668525	0.230213	1.60777	1.03369	0.561357	0.210516		0.96651	0.390948	0.6745	0.459069	0.826893	0.360251
CAC0232	1-phosphofructokinase (fructoso 1-phosphate kinase)	3.1137	0.543251	3.72727	0.916317	3.04898	0.380537	2.98559	0.193065	1.48221	0.0442784	1.89855	0.504385	1.75962	0.748724	3.23603	2.0904	1.26145	0.36164		0.958855	0.397667	0.622684	0.56512	0.868203	0.413729
CAC0233	PTS system, IIA component	7.4845	1.43448	10.3039	3.60438	7.34447	0.754062	8.07166	0.409892	3.9088	0.173302	4.59772	0.935186	4.69013	1.27617	8.30428	5.41902	3.66382	0.930564		1.07845	0.379351	0.62601	0.626645	0.805933	0.498854
CAC0234	PTS system, fructoso-specific IIBC component	5.03748	0.827979	6.0203	1.67141	4.69105	0.435728	4.61767	0.203243	2.1064	0.0808549	2.7531	0.719231	4.34056	0.690013	4.71715	3.04565	2.87815	0.250927		0.916663	0.349882	0.586884	0.861653	0.783541	0.613541
CAC0235	Chloramphenicol acetyltransferase	0.391864	0.0566216	0.316552	0.0293653	0.280071	0.00953386	0.436775	0.0501778	0.470942	0.0170558	0.261417	0.0246867	0.442879	0.00404375	0.348303	0.0725828	0.279517	0.00890378		1.11461	1.48772	0.933394	1.13019	1.1003	0.998021
CAC0236	ABC-type multidrug transport system, ATP-ase component	0.653887	0.0454588	0.492581	0.0408396	0.542904	0.0873956	0.478505	0.0145809	0.191638	0.00312522	0.567357	0.0270675	0.645203	0.0212653	0.543792	0.106274	0.385864	0.0225166		0.731784	0.389048	1.04504	0.986719	1.10396	0.710742
CAC0237	ABC transporter, permease component	0.156002	0.0109905	0.14512	0.00930078	0.140292	0.0263228	0.124797	0.01362	0.0718871	0.00531966	0.153907	0.00105637	0.166491	0.0137283	0.151005	0.0196986	0.121798	0.00696294		0.799965	0.495365	1.09705	1.06723	1.04056	0.86817
CAC0238	ABC transporter, permease component	0.471726	0.0164466	0.441265	0.0321473	0.396632	0.108424	0.409176	0.0391216	0.20045	0.0132197	0.453283	0.0159099	0.596969	0.0257693	0.588309	0.117717	0.317042	0.0162918		0.867403	0.454262	1.14283	1.2655	1.33323	0.799336
CAC0239	Histidine kinase-like ATPase	0.525567	0.0163253	0.50014	0.00852544	0.464075	0.136236	0.41442	0.0134189	0.199383	0.00978674	0.492042	0.00398661	0.69388	0.0247635	0.607418	0.139224	0.333803	0.00562724		0.788521	0.398653	1.06026	1.32025	1.2145	0.719285
CAC0240	Response regulator (CheY-like recever domain and HTH DNA-binding domain)	0.172966	0.00683611	0.177651	0.000873689	0.159884	0.0397591	0.147553	0.0170926	0.0823003	0.00275331	0.150677	0.00646641	0.200288	0.0128186	0.168522	0.0162375	0.121048	0.00775727		0.853075	0.46327	0.942413	1.15796	0.948614	0.757097
CAC0241	ABC-type multidrug transport system, ATP-ase compoment	0.0763205	0.00672028	0.0912009	0.0157577	0.0766869	0.00634375	0.0782917	0.00531267	0.612341	0.018656	0.0828947	0.00371464	0.0744603	0.00638723	0.115437	0.0091287	0.0728543	0.000157772		1.02583	6.7142	1.08095	0.975626	1.26574	0.950022
CAC0242	Predicted permease	0	0	0.0641898	0.00906617	0	0	0	0	0.19861	0.0181259	0	0	0	0	0.0728087	0.0061285	0	0		NC	3.0941	NC	NC	1.13427	NC
CAC0243	Predicted permease	0.100093	0.00598608	0.114237	0.00708229	0.116333	0.00399254	0.100658	0.00406073	0.785081	0.0260152	0.115199	0.00497889	0.0959932	0.00497896	0.139622	0.0109298	0.111074	0.00432663		1.00565	6.87241	0.990256	0.959044	1.22222	0.954797
CAC0244	Integral membrane protein (permease)	0.137249	0.00164924	0.107332	0.0126375	0.167931	0.124647	0.170784	0.0301105	0.0964749	0.00770399	0.123495	0.0056513	0.140793	0.00598852	0.0916374	0.0018841	0.122242	0.0092528		1.24434	0.898844	0.735388	1.02582	0.853773	0.727931
CAC0245	ABC transporter ATP-binding protein	0.144655	0.00696757	0.116992	0.0138745	0.162537	0.109413	0.158677	0.0206217	0.104423	0.00154102	0.123557	0.00806546	0.138406	0.00708972	0.101824	0.0024191	0.124843	0.0077625		1.09693	0.892567	0.760181	0.956801	0.870354	0.768093
CAC0246	Conserved membrane protein, predicted permease	1.71786	0.190684	1.60879	0.192498	1.15596	0.621299	1.3926	0.0568265	3.97926	0.105441	1.58669	0.158169	1.36956	0.111416	1.29445	0.127641	1.17813	0.153635		0.810659	2.47345	1.37262	0.797251	0.804615	1.01918
CAC0247	Predicted permease	2.82263	0.31829	2.90853	0.338832	1.98243	1.08706	2.31304	0.0589998	6.67675	0.192106	2.49713	0.0922059	2.19798	0.341555	2.31057	0.184157	1.67167	0.172734		0.819463	2.29558	1.25963	0.778699	0.794412	0.843243
CAC0248	Transposon related protein	0.126158	0.00532372	0.11249	0.00622347	0.132992	0.0435767	0.149142	0.00792431	0.165259	0.0108483	0.139293	0.0126237	0.129192	0.0109408	0.10574	0.00591601	0.0988681	0.00504288		1.18219	1.4691	1.04738	1.02406	0.939998	0.743411
CAC0249	Glyoxalase I (glyoxalase family)	0	0	0	0	0.0636754	0.00512829	0.0627158	0.00228426	0	0	0	0	0	0	0	0	0	0		NC	NC	0	NC	NC	0
CAC0250	Methyl-accepting chemotaxis protein	0.0889282	0.00994483	0.11653	0.0144473	0.0863413	0.00319505	0.201936	0.0620842	0.0908946	0.00142504	0.0770368	0.00259944	0.164024	0.0165806	0.10907	0.00996733	0.073843	0.00168278		2.27078	0.780012	0.892235	1.84445	0.935987	0.855245
CAC0251	Uncharacterized Fe-S protein (fragment)	0.0646449	0.00117727	0.0717924	0.00499347	0.0645373	0.0136718	0.0699545	0.0029141	0.0853848	0.00718752	0.0764088	0.00194947	0.0730263	0.00398539	0.0712576	0.00195421	0.0899314	0.000637095		1.08214	1.18933	1.18395	1.12965	0.99255	1.39348
CAC0252	Molybdate-binding protein	0.100822	0.00858631	0.162276	0.0282584	0.109561	0.00551067	0.100837	0.0137943	0.229202	0.0165883	0.135319	0.00659988	0.317532	0.00437004	0.438438	0.0563003	0.338592	0.00423836		1.00016	1.41242	1.2351	3.14945	2.7018	3.09045
CAC0253	Nitrogenase iron protein (nitrogenase component II) gene nifH	0.128575	0.0102335	0.246309	0.015898	0.0745356	0.00798862	0.0703061	0.0055043	0.285942	0.00376314	0.110022	0.00124087	0.0748013	0.00153708	0.192099	0.0320799	0.0803537	0.00101947		0.546811	1.1609	1.4761	0.581773	0.779907	1.07806
CAC0254	Nitrogen regulatory protein PII (nitrogen fixation nifHD)	0.150079	0.0143241	0.351579	0.0143812	0.0972297	0.00601183	0.0898253	0.00806081	0.28079	0.00402973	0.121127	0.00221842	0.087504	0.00383813	0.271717	0.0471776	0.0931185	0.00578892		0.59852	0.798655	1.24578	0.583053	0.772848	0.957716
CAC0255	Nitrogen regulatory protein PII (nitrogen fixation nifHD)	0.0809719	0.00283593	0.149248	0.0115825	0	0	0	0	0.114837	0.0045213	0.0722581	0.00196138	0	0	0.120821	0.0157865	0.0631282	0.00256231		0	0.769437	NC	0	0.809532	NC
CAC0256	Nitrogenase molybdenum-iron protein, alpha chain (nitrogenase component I) gene nifD	0.149906	0.0176419	0.261755	0.00901251	0.127373	0.040805	0.12293	0.0323396	0.335172	0.0786059	0.105057	0.00797087	0.0966827	0.00553812	0.202917	0.0271909	0.112657	0.0193335		0.820047	1.28048	0.824795	0.644957	0.775217	0.884459
CAC0257	Nitrogenase molibdenum-iron protein, beta chain, gene nifK	0.2381	0.0222126	0.451897	0.0182205	0.19949	0.0833905	0.215422	0.0797551	0.68335	0.147242	0.167338	0.00827331	0.153353	0.00545527	0.336907	0.04501	0.171975	0.0351443		0.904752	1.51218	0.838825	0.644069	0.74554	0.862071
CAC0258	Nitrogenase iron-molibdenum cofactor biosinthesis protein, gene nifE	0.156504	0.019065	0.21868	0.0115144	0.167711	0.0919944	0.219415	0.0812703	0.378336	0.103215	0.129976	0.0138569	0.111877	0.0129742	0.20682	0.0192586	0.130887	0.0258873		1.40198	1.73009	0.774998	0.714852	0.945768	0.780432
CAC0259	Fusion nifN/K+nifB (nifN-nitrogenase iron molybdenum cofactor biosinthesis protein, nifK-nitrogenase molibdenum-iron protein beta chain, nifB-nitrogenase iron-molibdenum cofactor biosynthesis protein)	0.127493	0.0108798	0.155221	0.00820729	0.0900185	0.0128619	0.111437	0.0147654	0.219642	0.0182579	0.0987571	0.00383593	0.0977865	0.00834086	0.141876	0.0161364	0.0901433	0.00214296		0.874066	1.41503	1.09708	0.766997	0.914028	1.00139
CAC0260	Homocitrate syntase, omega subunit nifV (nivO)	0.065472	0.002406	0.0753575	0.00194749	0	0	0	0	0.0753587	0.00908184	0.0627349	0.00301989	0	0	0.0679265	0.00310399	0	0		0	1.00002	NC	0	0.90139	NC
CAC0261	Homocitrate synthase,alpha subunit nifV(nioA)	0.148515	0.00268144	0.163828	0.0076873	0.119052	0.00479507	0.146402	0.00944821	0.187877	0.0121292	0.132603	0.00650584	0.148824	0.00388423	0.132088	0.00844423	0.123133	0.004144		0.985768	1.1468	1.11382	1.00208	0.80626	1.03428
CAC0262	Tryptophan-rich possible sensory protein, TSPO homolog	0.0669742	0.00580862	0.0676205	0.00190464	0	0	0.0635973	0.00139924	0.0705762	0.00201233	0	0	0.063475	0.00190683	0	0	0	0		0.94958	1.04371	NC	0.947753	0	NC
CAC0263	Phosphoserine phosphatase related protein	0.756415	0.0352042	0.729125	0.150403	1.72513	0.484069	1.03371	0.143255	1.39534	0.0409722	1.44471	0.0273573	0.597293	0.0264835	0.63767	0.0616503	1.75187	0.0183534		1.3666	1.91371	0.837449	0.789636	0.874569	1.0155
CAC0264	Predicted membrane protein	0.153462	0.0112333	0.131568	0.00275205	0.174875	0.0241339	0.167329	0.0116415	0.103733	0.00380676	0.141701	0.00934444	0.131044	0.00468976	0.135351	0.0068085	0.490458	0.0243398		1.09037	0.788436	0.810299	0.853921	1.02876	2.80462
CAC0265	Transcriptional regulator, GntR family	0.823806	0.0917588	0.659709	0.0637067	0.910347	0.0492899	1.0592	0.0616964	0.507427	0.0356148	0.846277	0.0435644	0.782364	0.00465473	0.671506	0.0566584	3.99728	0.077338		1.28573	0.769168	0.929621	0.949694	1.01788	4.39094
CAC0266	ABC transporter, ATP-binding protein	0.391532	0.0246732	0.31374	0.0147382	0.412961	0.0631027	0.531023	0.0456951	0.238795	0.00941177	0.416165	0.0265356	0.408216	0.0192797	0.314991	0.0316131	2.05093	0.056974		1.35627	0.761125	1.00776	1.04261	1.00399	4.9664
CAC0267	L-lactate dehydrogenase	0.409234	0.0206009	0.554332	0.174111	0.350727	0.0279831	1.32089	0.0757214	2.8284	0.0463635	0.469478	0.0280546	0.944574	0.0432215	0.646146	0.0167923	0.478941	0.0302429		3.22771	5.10236	1.33859	2.30815	1.16563	1.36557
CAC0268	ABC transporter ATP-binding protein	1.89481	0.123945	1.7655	0.517167	2.42657	0.260886	2.78056	0.420166	2.51341	0.0819213	2.28215	0.0494116	2.12928	0.0391308	1.41127	0.137993	1.80132	0.0838128		1.46746	1.42363	0.940484	1.12375	0.799362	0.742331
CAC0269	Uncharacterized membrane protein	1.83816	0.052559	1.52184	0.214828	2.12496	0.2551	2.35761	0.376088	2.53523	0.0686499	2.0014	0.0730758	1.93107	0.05724	1.44053	0.0861871	1.67637	0.0389475		1.28259	1.6659	0.941851	1.05054	0.946573	0.788893
CAC0270	Hypothetical protein	0.277429	0.0298855	0.244832	0.00726844	0.190997	0.00965193	0.225303	0.0218268	0.243185	0.0171721	0.227255	0.0194772	0.176378	0.00786216	0.274543	0.0354282	0.196268	0.00390182		0.81211	0.993274	1.18984	0.635759	1.12135	1.0276
CAC0271	Predicted esterase	0.326089	0.029457	0.456505	0.0688302	0.459622	0.0139091	0.561068	0.116364	0.658723	0.0119568	0.384093	0.0142833	0.594393	0.0245535	0.560928	0.0701524	0.317495	0.013551		1.7206	1.44297	0.835673	1.82279	1.22874	0.690775
CAC0272	Amino acid transporter	2.13754	0.110635	1.89605	0.0955952	2.25945	0.328713	1.65737	0.101721	1.86224	0.237626	1.98083	0.122099	2.23443	0.0645442	2.55895	0.183502	2.96498	0.250712		0.77536	0.982172	0.876688	1.04533	1.34962	1.31226
CAC0273	2-isopropylmalate synthase	0.546659	0.0471143	2.22595	0.560088	0.385687	0.129843	0.323117	0.0319637	1.97505	0.0379318	0.423659	0.0215684	0.360952	0.0186657	1.18158	0.477731	0.230035	0.0149584		0.591076	0.887286	1.09845	0.660287	0.530824	0.596428
CAC0274	Aspartate ammonia-lyase (aspartase) gene ansB(aspA)	0.39885	0.00752736	1.49304	0.49416	0.317996	0.08571	0.264406	0.0407654	1.311	0.0321825	0.309806	0.0134861	0.392555	0.0258466	0.981067	0.343198	0.308305	0.00958647		0.66292	0.878073	0.974247	0.984217	0.657091	0.969527
CAC0275	Hypothetical protein	0.254202	0.0281232	0.280462	0.0194737	0.163113	0.0236347	0.106624	0.0177267	0.277469	0.0364433	0.219928	0.0183397	0.152732	0.0182853	0.206754	0.0223819	0.116262	0.0100385		0.419447	0.98933	1.34832	0.600828	0.737193	0.712766
CAC0276	Uncharacterized possible metal-binding protein	0	0	0.110806	0.072828	0	0	0	0	0.0788961	0.0053472	0	0	0	0	0.0631044	0.0209843	0	0		NC	0.71202	NC	NC	0.569503	NC
CAC0277	HD-GYP hydrolase domain containing protein	1.06025	0.146297	0.912782	0.0299699	0.726897	0.0369979	0.823464	0.11554	0.490759	0.0287044	1.05101	0.0602168	0.851881	0.0457291	0.955656	0.0177892	0.515413	0.0275913		0.776669	0.537651	1.44589	0.803471	1.04697	0.70906
CAC0278	Aspartate kinase	4.37967	0.0854814	2.51925	0.357878	4.91492	0.474907	4.86731	0.383737	2.386	0.0898293	4.56307	0.135297	3.93675	0.185508	2.03761	0.0239099	4.76533	0.151435		1.11134	0.947107	0.928412	0.898869	0.808819	0.969564
CAC0279	Peptidil-prolyl cis-trans isomerase	13.5815	0.725311	10.9515	2.35332	11.0555	0.338162	12.7981	1.5111	7.75797	0.179917	12.455	0.537085	9.34216	0.454755	7.00464	1.1307	8.55833	0.124341		0.942315	0.708392	1.12659	0.687857	0.639605	0.774126
CAC0280	Molybdate transport system, permease component	0.430393	0.0294432	0.647338	0.167804	0.435861	0.0169391	0.61023	0.0358469	0.713628	0.0292824	0.3194	0.0196569	0.975566	0.0736842	1.29157	0.168416	0.577333	0.023698		1.41784	1.1024	0.732802	2.26669	1.9952	1.32458
CAC0281	Molybdate-binding periplasmic protein	0.503272	0.0471849	0.901029	0.343395	0.441075	0.0274467	0.78338	0.0937153	1.401	0.0486248	0.438386	0.0268527	1.30869	0.0545949	1.84784	0.205752	0.728951	0.0284904		1.55657	1.55489	0.993903	2.60036	2.05081	1.65267
CAC0282	Cytosine/guanine deaminase related protein	0.203255	0.0061279	0.224642	0.0272501	0.223761	0.0134166	0.34395	0.0636648	0.303965	0.0147044	0.240084	0.0201058	0.380828	0.0336069	0.458518	0.0680015	0.364634	0.0151658		1.69221	1.35311	1.07295	1.87365	2.0411	1.62957
CAC0283	Molybdopterin biosynthesis protein	0	0	0	0	0	0	0	0	0	0	0	0	0	0	0	0	0	0		NC	NC	NC	NC	NC	NC
CAC0284	Transcriptional regulatory protein, Sir2 family	1.5445	0.111645	2.49078	0.0952132	1.53342	0.383015	1.83969	0.115849	1.40026	0.0965331	1.13059	0.0649084	1.5835	0.0945916	2.04017	0.26523	1.14251	0.0417746		1.19112	0.562178	0.737297	1.02525	0.819088	0.745069
CAC0285	DNA-damage repair protein, dinP/uvrX ortholog	6.24904	0.676374	7.59162	0.632406	5.55543	1.12618	6.37087	0.625743	5.23663	0.0613404	4.28538	0.576165	5.63334	0.0876614	7.00328	0.702167	4.91579	0.377698		1.0195	0.689791	0.771386	0.901472	0.922502	0.884862
CAC0286	Uncharacterized membrane protein	0.088692	0.00228002	0.094151	0.0103844	0.14203	0.021092	0.113583	0.0252823	0.0785409	0.0105963	0.0987453	0.00150439	0.126556	0.00811043	0.0903016	0.0011235	0.138029	0.00764236		1.28064	0.834201	0.695241	1.42692	0.959115	0.971824
CAC0287	Uncharacterized membrane protein	0.0778008	0.00418614	0.0829189	0.00406111	0.123248	0.0234096	0.0935849	0.0189936	0	0	0.0972615	0.00576737	0.103838	0.00662058	0.0768103	0.000577542	0.137151	0.0118477		1.20288	0	0.789153	1.33467	0.92633	1.11281
CAC0288	ABC transporter, ATP-binding protein	0.0651878	0.0059546	0.0664682	0.00542874	0.0982272	0.0101251	0.0811998	0.0147931	0	0	0.0855962	0.00236126	0.0806256	0.00181376	0.0669756	0.00309577	0.107838	0.00437247		1.24563	0	0.87141	1.23682	1.00763	1.09784
CAC0289	Response regulator (CheY domain, HTH domain)	0.12096	0.012911	0.115471	0.00967063	0.11715	0.00901768	0.0936708	0.00680121	0.0837378	0.00724457	0.132317	0.0145865	0.118014	0.00135065	0.117188	0.0133587	0.10908	0.00342358		0.774394	0.725183	1.12946	0.975646	1.01487	0.93111
CAC0290	Sensory transduction histidine kinases	0.255466	0.0102061	0.26136	0.0219782	0.27208	0.0270791	0.218076	0.0318622	0.192466	0.00918656	0.275051	0.00883491	0.285801	0.0160464	0.258693	0.0222701	0.261676	0.0175426		0.85364	0.7364	1.01092	1.11875	0.989795	0.961762
CAC0291	FUSION: methionine sintase I (cobalamin dependent) and 5,10 methylenetetrahydrofolate reductase	2.68508	0.0419421	1.57384	0.124968	2.1579	0.2997	2.37771	0.0932856	1.07921	0.0408178	2.22819	0.099698	2.48115	0.162339	1.27916	0.113279	1.5312	0.062006		0.885527	0.685714	1.03257	0.924049	0.812762	0.709579
CAC0292	Hypothetical protein	3.84921	0.157777	2.61898	0.114681	3.18206	0.692021	3.2806	0.292435	1.95575	0.100843	3.42748	0.156614	3.4404	0.281497	2.1299	0.039166	2.05988	0.161143		0.852279	0.746761	1.07712	0.893793	0.813257	0.647342
CAC0293	MccF-like protein	1.2802	0.0954761	0.876756	0.146263	1.7408	0.160265	2.51807	0.0146395	0.544862	0.0209537	1.89387	0.110255	2.0745	0.136896	0.973674	0.128247	1.80484	0.0890479		1.96694	0.621453	1.08793	1.62045	1.11054	1.03679
CAC0294	Magnesium and cobalt transporter	1.97807	0.0788441	1.34967	0.117862	2.26585	0.213275	4.08499	0.131972	0.851962	0.0520088	2.72225	0.39862	3.06604	0.0505894	1.64415	0.0794537	1.99693	0.240359		2.06513	0.631235	1.20143	1.55001	1.21818	0.881316
CAC0295	Metal-dependent amidohydrolases	0.0616386	0.00432557	0	0	0	0	0	0	0	0	0	0	0	0	0	0	0	0		0	NC	NC	0	NC	NC
CAC0296	Zn-finger containing protein, csfB B.subtilis homolog	0.126398	0.01885	0.127668	0.00644113	0.097121	0.013081	0.11425	0.0190396	0.0856204	0.00782666	0.11205	0.00366957	0.135431	0.00792588	0.128926	0.00933227	0.0786889	0.00344076		0.903886	0.670651	1.15371	1.07146	1.00986	0.810215
CAC0297	Lysine decarboxylase	1.82043	0.129601	1.79611	0.317944	1.25557	0.0983388	1.63855	0.0366452	1.60897	0.0545305	1.37522	0.0463967	1.92649	0.0830367	2.18545	0.157632	0.765749	0.0407805		0.900089	0.895809	1.0953	1.05827	1.21677	0.609884
CAC0298	Guanylate kinase	1.15716	0.0570184	1.11643	0.167621	0.775723	0.129949	1.0517	0.040684	1.05464	0.0658827	0.825611	0.0505061	1.33916	0.10838	1.35526	0.150112	0.439938	0.0194245		0.908865	0.944649	1.06431	1.15728	1.21392	0.567132
CAC0299	Protein from nitrogen regulatory protein P-II (GLNB) family, ortholog YAAQ B.subtilis	16.0215	1.2116	10.9043	0.383077	8.06503	1.18494	13.1045	0.883268	6.91937	0.200258	10.1977	0.243834	10.7117	0.820518	10.7698	0.592061	5.95668	0.00907938		0.817929	0.634554	1.26443	0.668582	0.987668	0.738581
CAC0300	DNA-polymerase III, gamma subunit	2.55913	0.202583	2.1303	0.106714	1.40549	0.328253	2.05299	0.0771104	1.37899	0.044038	1.95192	0.0829935	1.78127	0.0247952	2.0864	0.0772624	0.972967	0.0197928		0.802221	0.647321	1.38878	0.696043	0.979391	0.69226
CAC0301	Signal peptidase II (PSP1) homolog, YAAT B.subtilis ortholog	7.29884	0.263987	6.64686	0.947896	4.00011	0.733823	6.39729	0.406585	4.26225	0.225787	5.03554	0.155976	5.54162	0.19982	6.98937	0.67776	3.00451	0.231424		0.87648	0.641242	1.25885	0.759246	1.05153	0.751106
CAC0302	Predicted metal-binding protein of ferredoxin fold	1.64008	0.15163	1.41589	0.132316	0.958756	0.212509	1.23641	0.0437947	0.896558	0.00788841	1.08125	0.0519399	1.40266	0.0462633	1.28068	0.126348	0.693719	0.0119411		0.753875	0.633213	1.12777	0.855243	0.90451	0.723561
CAC0303	Ferredoxin	45.3996	2.19383	21.2164	3.03115	16.7738	1.51472	26.2117	6.54232	17.8448	1.17193	42.5309	3.16904	38.5923	4.9099	16.0358	3.58402	13.5283	2.53625		0.577356	0.841084	2.53555	0.850059	0.75582	0.806509
CAC0304	Chemotaxis motility protein A, gene motA	2.20744	0.164876	2.94557	1.82592	2.63362	1.48905	3.67477	0.640736	3.11534	0.0853191	5.69659	0.220773	3.54577	0.0934938	1.60087	0.480308	9.239	0.170431		1.66472	1.05763	2.16302	1.60628	0.543484	3.5081
CAC0305	Chemotaxis motility protein B, gene motB	0.838062	0.0516085	1.11826	0.66558	1.03911	0.575053	1.37654	0.052664	1.20987	0.0219051	1.9932	0.18014	1.24014	0.0602016	0.58484	0.176135	3.8102	0.392165		1.64253	1.08192	1.91819	1.47977	0.522991	3.66681
CAC0306	SAM-dependent methyltransferase	0.155902	0.0133356	0.201056	0.00562425	0.131081	0.00648189	0.226381	0.0278678	0.224689	0.0165678	0.168293	0.00582952	0.241805	0.0121808	0.192863	0.0127988	0.137264	0.00361887		1.45208	1.11754	1.28388	1.55101	0.959249	1.04716
CAC0307	Predicted methyltransferase	0.240424	0.0121679	0.275566	0.00332051	0.20131	0.0102542	0.383684	0.0528051	0.3083	0.0160092	0.240409	0.00801864	0.34191	0.0199144	0.26699	0.0054769	0.2072	0.01008		1.59586	1.11879	1.19422	1.42211	0.968879	1.02926
CAC0308	Cell wall-associated hydrolase	53.3556	1.436	50.5482	8.53684	62.5635	7.74381	72.2786	1.53235	22.66	0.794627	54.209	1.14463	61.5824	4.19105	47.4251	8.09144	59.2777	2.77569		1.35466	0.448284	0.866464	1.15419	0.938215	0.947481
CAC0309	Cell wall-associated hydrolase	8.30001	1.27768	5.68278	0.612971	10.6538	1.54541	16.0915	0.959916	3.44592	0.214674	8.22215	0.442817	12.7613	0.95766	6.43525	1.37617	8.00848	1.16155		1.93873	0.606379	0.771754	1.53751	1.13241	0.751699
CAC0310	Regulators of stationary/sporulation gene expression, abrB B.subtilis ortholog	7.78842	3.78734	4.22671	0.542187	2.5426	0.86751	1.14138	0.515893	2.40492	0.0876915	4.45568	0.337859	1.75906	0.25837	4.97289	1.46095	3.0461	0.103873		0.146549	0.568982	1.75241	0.225855	1.17654	1.19803
CAC0311	PolyA polymerase	1.78919	0.0120125	1.82867	0.0201519	2.84277	0.469529	5.28866	0.553275	0.848469	0.174374	1.65725	0.104491	4.67692	0.544103	1.90869	0.120756	1.73877	0.170775		2.95589	0.46398	0.582971	2.61399	1.04376	0.611646
CAC0312	Hypothetical protein	3.1574	0.339583	3.65878	0.139346	2.84393	0.589379	2.19598	0.147959	1.82319	0.0601332	2.66019	0.0726083	3.22059	0.0499654	2.50386	0.0646091	1.90648	0.0372335		0.695503	0.498307	0.935392	1.02001	0.684345	0.670369
CAC0313	Phage shock protein A	6.18231	0.351798	7.13779	0.633272	5.2206	0.57283	4.90381	0.219201	3.62663	0.0707749	5.55005	0.243276	6.32626	0.446797	5.41298	0.317712	3.84022	0.166386		0.7932	0.508088	1.06311	1.02329	0.758356	0.73559
CAC0314	Uncharacterized protein homolog YKRK B. subtilis	0.283132	0.0175377	0.276509	0.108378	0.215232	0.00965544	0.362045	0.0538277	0.422913	0.0255806	0.216108	0.00748823	0.322922	0.0138664	0.282028	0.0359793	0.200571	0.00264736		1.27871	1.52947	1.00407	1.14053	1.01996	0.931882
CAC0315	Predicted acetyltransferase	0.411908	0.00645665	0.387572	0.176945	0.283967	0.0095525	0.450126	0.0779215	0.639674	0.00661908	0.274023	0.00616344	0.419308	0.00409867	0.384598	0.0494217	0.274825	0.00694738		1.09278	1.65047	0.964983	1.01797	0.992328	0.967808
CAC0316	Ornithine carbomoyltransferase	1.96813	0.0881618	2.92044	1.91445	6.53913	1.36573	2.81026	1.72172	3.84837	0.216575	4.30546	0.316463	2.76718	0.104458	6.80337	2.59126	0.751134	0.0320963		1.42788	1.31774	0.658415	1.40599	2.32957	0.114868
CAC0317	Sensory transduction histidine kinase	0.095081	0.0056731	0.308648	0.0313211	0.122809	0.00256899	0.136033	0.0190013	0.193477	0.0098373	0.120502	0.00630625	0.12162	0.0130068	0.397053	0.116246	0.0981016	0.00225258		1.43071	0.626855	0.981213	1.27912	1.28643	0.798815
CAC0318	Membrane permease, predicted cation efflux pumps	0.118161	0.00879924	0.411116	0.0411659	0.135527	0.00576608	0.182977	0.0142828	0.236908	0.00552229	0.15019	0.0106348	0.151184	0.0102383	0.472655	0.14546	0.134805	0.00729113		1.54854	0.576255	1.1082	1.27948	1.14969	0.994673
CAC0319	ABC transporter ATP-binding protein	0.15161	0.0139911	0.716461	0.0930274	0.189033	0.011625	0.256944	0.0285768	0.371398	0.00866697	0.205005	0.0198874	0.250098	0.00633679	0.798945	0.278731	0.175873	0.00610229		1.69477	0.518378	1.08449	1.64961	1.11513	0.930384
CAC0320	Predicted permease	0.138306	0.00466661	0.447642	0.0581403	0.150553	0.00954711	0.195518	0.0083892	0.274704	0.0249018	0.168873	0.0123503	0.175249	0.00333509	0.494698	0.147982	0.154099	0.00660065		1.41366	0.613669	1.12169	1.26711	1.10512	1.02355
CAC0321	Response regulator (CheY-like domain, HTH domain)	0.638105	0.0241016	1.15466	0.0953817	0.68532	0.0434415	0.793866	0.0577574	1.0288	0.0285402	0.65455	0.0305594	0.812207	0.111862	1.10413	0.237784	0.6537	0.0193368		1.2441	0.891001	0.955101	1.27284	0.956238	0.953861
CAC0322	Sensory protein, containing EAL-domain	5.96123	0.308473	5.54438	0.564067	5.39427	0.21642	4.55707	0.543196	4.2184	0.0378061	5.84022	0.206171	7.7609	0.381313	5.68242	0.702773	7.76652	0.164172		0.764452	0.760842	1.08267	1.3019	1.0249	1.43977
CAC0323	Sensory transduction histidine kinase	0.112127	0.00791995	0.102767	0.00644284	0.107529	0.00864181	0.0898748	0.00442417	0.0942571	0.00493583	0.105503	0.0023283	0.115572	0.00343476	0.107887	0.00655723	0.117922	0.00317068		0.801545	0.917195	0.981159	1.03073	1.04983	1.09665
CAC0324	TPR repeats containing protein	14.9533	0.451348	12.9887	0.498473	12.8224	0.807969	6.53528	1.25258	5.0432	0.194756	8.98046	0.669474	9.18351	0.206527	14.607	2.11277	7.50636	0.998611		0.437047	0.388275	0.700372	0.614148	1.12459	0.585409
CAC0325	Uncharacterized membrane protein, homolog of YtaF B.subtilis	0.186415	0.0189251	0.328572	0.0960539	0.164709	0.0103871	0.191136	0.0248333	0.522359	0.0129991	0.171801	0.00600432	0.295274	0.0130207	0.45893	0.0977748	0.154326	0.00629444		1.02532	1.58979	1.04306	1.58396	1.39674	0.93696
CAC0326	ATPase related to the helicase subunit of Holliday junction resolvase	0.660666	0.0987375	1.84339	0.69343	0.734035	0.0541803	1.01908	0.257648	3.95976	0.151749	0.874215	0.0479547	1.63673	0.0335124	3.20074	0.742058	0.70656	0.0202966		1.5425	2.14808	1.19097	2.4774	1.73633	0.962569
CAC0327	Bacterioferritin comigratory protein (AHPC/TSA family)	0.402507	0.0213806	0.598196	0.127541	0.68992	0.25076	0.389954	0.0511114	0.809749	0.0269711	0.733827	0.127517	0.494231	0.0629368	0.405649	0.115894	0.35916	0.0176215		0.968813	1.35365	1.06364	1.22788	0.678121	0.520582
CAC0328	Predicted metal-dependent hydrolase	0.57569	0.044288	1.60214	0.882537	0.543883	0.0871731	0.763055	0.112539	0.963114	0.0298441	0.391755	0.0272758	0.651166	0.0331905	0.557582	0.109246	0.340459	0.0323317		1.32546	0.601143	0.720293	1.1311	0.348024	0.625979
CAC0329	Sporulation specific penicillin-binding protein	0.587314	0.0422965	0.469642	0.0350453	0.607938	0.0234092	0.878479	0.122577	0.317304	0.00869118	0.654293	0.0212257	0.769474	0.025276	0.545065	0.0377695	0.728614	0.0486446		1.49576	0.67563	1.07625	1.31016	1.1606	1.1985
CAC0330	Propiloprotein diacylglyceryltransferase	3.47569	0.241574	2.05699	0.279577	2.02368	0.263705	2.13316	0.158597	2.05152	0.101553	3.58747	0.0406754	2.67843	0.188538	2.23355	0.112081	2.38821	0.201866		0.613738	0.997341	1.77275	0.77062	1.08583	1.18013
CAC0331	Uncharacterized membrane protein, homolog of YPAA B.subtilis	0.116807	0.0169091	0.103101	0.00703256	0.0927093	0.0163909	0.0932895	0.0151904	0.0937763	0.00716108	0.126847	0.016895	0.118759	0.0175679	0.0841491	0.00332461	0.0850552	0.008048		0.798664	0.909558	1.36822	1.01671	0.816182	0.91744
CAC0332	Beta-mannanase	2.88126	0.532592	0.657397	0.344415	6.01236	1.07897	3.47066	0.0533492	0.166423	0.0187458	1.88213	0.304552	2.64771	0.441454	0.536964	0.384483	2.23884	0.363983		1.20456	0.253154	0.313043	0.918941	0.816803	0.372373
CAC0333	Hypothetical protein, CF-7 family	2.88682	0.561884	3.39185	1.11665	1.8997	0.229854	1.4289	0.109778	7.13912	0.290726	1.79575	0.0537935	2.29144	0.0922063	5.7831	0.333957	2.20499	0.136594		0.494973	2.10479	0.945283	0.793761	1.705	1.16071
CAC0334	Hypothetical protein, CF-21 family	2.66945	0.069619	3.48999	0.200263	3.30786	0.098996	2.90246	0.270674	5.85408	0.270769	2.34868	0.0264011	2.51999	0.120915	4.07154	0.0533042	3.83109	0.210988		1.08729	1.67739	0.710028	0.944011	1.16663	1.15818
CAC0335	Hypothetical protein, CF-7 family	0.146633	0.00994876	0.135406	0.00583701	0.163793	0.00939622	0.139893	0.0125607	0.280178	0.0124583	0.132964	0.00958104	0.145127	0.0100913	0.152447	0.00868209	0.169042	0.0143276		0.954037	2.06917	0.811781	0.989734	1.12585	1.03205
CAC0336	Hypothetical protein, CF-22 family	0.544291	0.0349315	0.605549	0.0195924	0.743575	0.115661	0.584625	0.0819347	1.62134	0.0841227	0.540358	0.013971	0.523782	0.0340482	0.717909	0.0795246	0.690056	0.0825887		1.0741	2.67746	0.726702	0.96232	1.18555	0.928024
CAC0337	Hypothetical protein, CF-22 family	0.0784823	0.0035645	0.0824338	0.00761811	0.0722977	0.011718	0.0629136	0.00346405	0.0966055	0.0112828	0.0714793	0.00176026	0.0700496	0.0022052	0.0833486	0.00352466	0.0762089	0.00486283		0.801628	1.17192	0.98868	0.892554	1.0111	1.0541
CAC0338	Mono-ADP-ribosyltransferase C3 precursor; CF-7 family	0.143011	0.00318624	0.129626	0.00326791	0.18209	0.0175101	0.192023	0.0177768	0.219248	0.0262435	0.167613	0.00372568	0.15017	0.0115445	0.148591	0.00348249	0.159197	0.00383075		1.34271	1.69139	0.920496	1.05006	1.1463	0.874279
CAC0339	ADP-ribosylglycohydrolase	0.076121	0.000896831	0.0701606	0.000921187	0.0946624	0.00285865	0.0924373	0.00471688	0.0891658	0.00228295	0.0878523	0.00267103	0.0837108	0.00558472	0.0692945	0.00398949	0.0844886	0.00141832		1.21435	1.27088	0.928059	1.09971	0.987655	0.892525
CAC0340	Hypothetical protein, CF-7 family	0	0	0	0	0	0	0.062468	0.00684821	0	0	0	0	0	0	0	0	0	0		NC	NC	NC	NC	NC	NC
CAC0341	Predicted membrane protein	0.0659028	0.00809586	0	0	0.0895998	0.00874658	0.0836725	0.00845087	0.0854343	0.0129424	0.0791499	0.00422147	0.0663289	0.00394072	0	0	0.0871179	0.00585158		1.26963	NC	0.883372	1.00647	NC	0.972301
CAC0342	Hypothetical protein	0	0	0	0	0.0616213	0.00517942	0	0	0	0	0	0	0	0	0	0	0.0621202	0.00396842		NC	NC	0	NC	NC	1.0081
CAC0343	Hypothetical protein, CF-23 family	0.0768156	0.00215183	0.0705764	0.00211913	0.0949187	0.00873014	0.0866144	0.00623014	0.0817281	0.0035686	0.0906327	0.00367296	0.0849831	0.00496418	0.0700771	0.000772465	0.0925929	0.00210071		1.12756	1.15801	0.954845	1.10633	0.992925	0.975497
CAC0344	Hypothetical protein	0	0	0	0	0	0	0	0	0	0	0	0	0	0	0	0	0	0		NC	NC	NC	NC	NC	NC
CAC0345	Hypothetical protein	0	0	0	0	0	0	0	0	0	0	0	0	0	0	0	0	0	0		NC	NC	NC	NC	NC	NC
CAC0346	Hypothetical protein	0.136155	0.00642941	0.218685	0.0327964	0.167527	0.00153844	0.184735	0.0127829	0.137582	0.00212971	0.129075	0.00181477	0.155393	0.00125852	0.196503	0.0116765	0.11019	0.00290675		1.3568	0.629132	0.770471	1.14129	0.898567	0.657745
CAC0347	Hypothetical protein	0	0	0	0	0	0	0	0	0	0	0	0	0.0643687	0.0259152	0	0	0	0		NC	NC	NC	NC	NC	NC
CAC0348	Hypothetical protein, CF-21 family	0.148668	0.015732	0.239003	0.0431502	0.188524	0.0122608	0.232212	0.0400184	0.158521	0.00601075	0.144106	0.00854181	0.173485	0.00230983	0.240678	0.0112057	0.128503	0.00622339		1.56196	0.663262	0.76439	1.16693	1.00701	0.681624
CAC0349	Predicted membrane protein	0.178514	0.00282698	0.194193	0.00522834	0.142194	0.0122683	0.160255	0.0175089	0.130311	0.0073695	0.151422	0.00590375	0.192432	0.00426921	0.179308	0.0162427	0.132468	0.00544115		0.897719	0.671036	1.06489	1.07797	0.923348	0.931597
CAC0350	Hypothetical protein	0.363954	0.0131721	0.378519	0.0248849	0.285323	0.0189595	0.32589	0.0167403	0.272117	0.00640887	0.292638	0.0160485	0.385833	0.0232371	0.326436	0.0297796	0.290467	0.0145616		0.895417	0.7189	1.02564	1.06012	0.862403	1.01803
CAC0351	Hypothetical protein	0.19715	0.00260943	0.211959	0.00856908	0.160362	0.0123405	0.169951	0.0185215	0.152368	0.00571672	0.170567	0.00536024	0.205573	0.005875	0.195559	0.0103965	0.15585	0.00295448		0.86204	0.718855	1.06364	1.04273	0.922624	0.971862
CAC0352	Uncharacterized conserved membrane protein, SANA family	0.325536	0.153855	0.209978	0.0627024	0.090008	0.0104408	0.08432	0.0124813	0.141808	0.0129101	0.108608	0.00513598	0.113059	0.00371363	0.381572	0.264552	0.0795768	0.00213689		0.259019	0.675347	1.20665	0.347301	1.8172	0.884108
CAC0353	2,3-cyclic-nucleotide 2'phosphodiesterase (duplication)	2.19299	0.0530398	3.70064	0.266623	0.544625	0.175974	0.42654	0.287708	1.12915	0.0159192	0.612724	0.00858878	1.08912	0.102978	7.39073	4.51694	0.508914	0.02583		0.194501	0.305123	1.12504	0.496637	1.99715	0.93443
CAC0354	Uncharacterized membrane protein	0.139098	0.00807781	0.139336	0.0103648	0.105914	0.0246535	0.151318	0.0263493	0.403978	0.0597559	0.0984939	0.00728754	0.278179	0.0296556	0.118201	0.010918	0.0750062	0.00535218		1.08786	2.8993	0.929938	1.99988	0.848314	0.708177
CAC0355	Putative polygalacturonase (pectinase)	1.47953	0.0275483	1.0504	0.12533	0.87065	0.135549	1.0901	0.0336629	0.889948	0.0135654	1.32126	0.0436872	1.34688	0.0726656	1.20096	0.0686329	0.94536	0.0413413		0.736785	0.847245	1.51755	0.910338	1.14333	1.08581
CAC0356	Similar to hypothetical protein [Thermotoga maritima]	0.075686	0.00299459	0.0993344	0.013862	0.0713535	0.00865728	0.0833506	0.00735172	0.0620561	0.00024917	0.0698434	0.00418449	0.0753218	0.00160049	0.105501	0.024786	0.0716843	0.00242216		1.10127	0.624719	0.978837	0.995188	1.06208	1.00464
CAC0357	Permease of the Na:galactoside symporter family	0.080412	0.00373689	0.107922	0.0190244	0.101999	0.00692627	0.0992161	0.0112495	0.0888546	0.0216354	0.0837563	0.00481783	0.0641062	0.00761243	0.119441	0.0403383	0.0973224	0.00576511		1.23385	0.823319	0.821146	0.797221	1.10673	0.954148
CAC0358	Predicted xylanase/chitin deacetylase	0.0791347	0.00173031	0.114464	0.0340045	0.0835227	0.0072702	0.0823011	0.0117971	0.0792959	0.0138441	0.0831917	0.00516398	0.0632414	0.00160108	0.122774	0.040528	0.0821554	0.00198109		1.04001	0.692756	0.996037	0.799162	1.07259	0.983629
CAC0359	Similar to yteR (Bacilus subtilis)	0.0676351	0.00185034	0.120425	0.0381683	0.0722237	0.00449799	0	0	0.062478	0.00201186	0.0717472	0.002448	0	0	0.131538	0.0518269	0.0651589	0.00408108		0	0.518815	0.993402	0	1.09229	0.902181
CAC0360	Transcriptional regulator, LacI family (HTH lacI domain), B.subtilis degA ortholog	2.20207	0.368722	1.32802	0.0765939	1.1823	0.134713	3.16787	0.162649	0.800576	0.0328023	1.49679	0.120274	2.26817	0.0598287	1.44624	0.0185341	0.99357	0.0445384		1.43859	0.602835	1.266	1.03002	1.08902	0.840374
CAC0361	2 deoxy-D-gluconate 3-dehydrogenase	0.238213	0.0170299	0.258696	0.0313944	0.263189	0.012741	0.179784	0.00833057	0.23133	0.00685224	0.297465	0.0162772	0.173914	0.00553549	0.624931	0.110112	0.264627	0.0049627		0.754717	0.894213	1.13023	0.730074	2.41569	1.00546
CAC0362	Hypothetical protein	0.0914834	0.00606556	0.0930728	0.00867004	0.078414	0.00269585	0.0925094	0.00682624	0.108809	0.00372127	0.0905802	0.00190138	0.0882512	0.000648736	0.105494	0.00478229	0.0824687	0.00154607		1.01122	1.16908	1.15515	0.96467	1.13346	1.05171
CAC0363	Deoxyinosine 3'endonuclease	0.234116	0.0112679	0.160078	0.00352703	0.210222	0.0262669	0.23406	0.0154055	0.263973	0.0107375	0.318449	0.0179742	0.206066	0.00270235	0.173684	0.00752187	0.238666	0.0187419		0.999759	1.64902	1.51482	0.880186	1.08499	1.13531
CAC0364	Metal-dependent hydrolases of the metallobeta-lactamase superfamily	0.112366	0.00181355	0.0843277	0.00643136	0.0993971	0.00882588	0.102504	0.00670289	0.107532	0.00791709	0.139278	0.0119486	0.100107	0.00348452	0.0871538	0.00588286	0.115979	0.0120012		0.912238	1.27516	1.40123	0.890905	1.03351	1.16682
CAC0365	Phosphoglycerate dehydrogenase	0.27131	0.09384	0.202796	0.0205163	0.208894	0.0215072	0.216681	0.0170112	0.232913	0.00746863	0.267436	0.00758066	0.548519	0.0318022	0.56403	0.105763	0.425205	0.0124875		0.798646	1.14851	1.28025	2.02174	2.78127	2.03551
CAC0366	Predicted permease	0	0	0.0856555	0.0120897	0	0	0.06276	0.00204078	0.0698274	0.00112356	0	0	0.068604	0.00102222	0.210474	0.0361266	0	0		NC	0.815212	NC	NC	2.45722	NC
CAC0367	Arginine degradation protein (gene rocB)	0.0743949	0.00457317	0.24731	0.0448107	0.164323	0.0340081	0.189413	0.0333983	0.432748	0.0510722	0.0663771	0.00363496	0.208663	0.00840814	0.821776	0.204342	0.119922	0.00545301		2.54605	1.74982	0.403942	2.8048	3.32286	0.729795
CAC0368	4 animobutyrate aminotransferase	0.0750402	0.00150606	0.166998	0.0302768	0.11992	0.0158097	0.139023	0.0168576	0.225063	0.00496618	0.0706787	0.00272095	0.145202	0.00360739	0.50024	0.0885879	0.0983101	0.00255341		1.85265	1.3477	0.589384	1.93499	2.99548	0.8198
CAC0369	Predicted acetyltransferase	0.119566	0.0235017	0.0782084	0.00240076	0.0806604	0.00701643	0.108407	0.00946092	0.0688242	0.00154161	0.0882534	0.00528767	0.107062	0.00242042	0.0724016	0.00181401	0.0802454	0.00213115		0.906669	0.88001	1.09414	0.89542	0.925752	0.994856
CAC0370	Cation efflux system protein, AcrB/AcrF/AcrD family	0	0	0	0	0	0	0	0	0	0	0	0	0	0	0	0	0	0		NC	NC	NC	NC	NC	NC
CAC0371	Response regulator (CheY-like domain and HTH domain)	0.247398	0.0215198	0.167698	0.00256474	0.185339	0.013169	0.27592	0.0472809	0.163973	0.00838537	0.205928	0.0113232	0.263901	0.00891668	0.160907	0.00554764	0.160465	0.00813842		1.11529	0.977792	1.11109	1.06671	0.959506	0.865793
CAC0372	Sensory transduction histidine kinase (HisKA and HATPase damains)	0.217521	0.0047277	0.177939	0.00874353	0.177844	0.0148734	0.231468	0.0379733	0.167155	0.00315154	0.191173	0.00449186	0.260454	0.0138535	0.160435	0.00433499	0.142158	0.00865209		1.06412	0.939399	1.07495	1.19738	0.901631	0.799342
CAC0373	ABC transporter, ATP binding protein	0.144585	0.00838825	0.124791	0.00629884	0.141034	0.0115877	0.143083	0.0138613	0.12568	0.00346593	0.135588	0.00409959	0.136953	0.00401688	0.120899	0.0127218	0.123285	0.00758244		0.989614	1.00713	0.961379	0.947218	0.968814	0.874151
CAC0374	Similar to ABC transporter (permease)	0.102053	0.00171456	0.103779	0.0072804	0.11746	0.0109552	0.100896	0.0084024	0.0875735	0.00787598	0.104916	0.00105535	0.11255	0.00398451	0.085091	0.00917611	0.0904859	0.00415668		0.988667	0.843848	0.893208	1.10286	0.819927	0.770354
CAC0375	PLP-dependent aminotransferase (gene patA)	3.83541	0.313536	3.65238	0.22202	3.76565	0.321259	2.76537	0.163733	4.918	0.114011	5.5071	0.20028	8.21244	0.708872	7.84926	1.78617	15.4496	0.977294		0.72101	1.34652	1.46246	2.14122	2.14908	4.10278
CAC0376	N-dimethylarginine dimethylaminohydrolase (similar to ykgA B.subtilis)	0	0	0.102429	0.0213235	0	0	0	0	0.142181	0.00200922	0	0	0.0683903	0.00196776	0.194503	0.0546054	0.153217	0.00608355		NC	1.38809	NC	NC	1.8989	NC
CAC0377	Amino acid (glutamine) ABC transporter, permease component	0	0	0	0	0	0	0	0	0	0	0	0	0	0	0.0656423	0.00405481	0.0624088	0.00173211		NC	NC	NC	NC	NC	NC
CAC0378	Glutamine ABC transporter, ATP-binding protein (gene glnQ)	0	0	0.0784992	0.0119996	0	0	0	0	0.0926302	0.00678279	0	0	0.0627373	0.00307858	0.1336	0.0337086	0.116698	0.0025185		NC	1.18001	NC	NC	1.70193	NC
CAC0379	Transcriptional regulator, GntR family	0.281286	0.0187637	0.173153	0.0232827	0.233542	0.00970051	0.37993	0.0219784	0.200487	0.00728025	0.314734	0.009877	0.352311	0.0211207	0.273913	0.0363869	0.2394	0.0151915		1.35069	1.15786	1.34766	1.2525	1.58191	1.02508
CAC0380	Periplasmic amino acid-binding protein	4.87731	0.555792	4.13058	2.41886	7.73507	1.74242	7.75598	2.10616	5.44677	0.31905	5.98866	0.365649	10.5095	0.772024	11.4993	2.90951	1.6261	0.0840528		1.59022	1.31865	0.774222	2.15478	2.78393	0.210224
CAC0381	Methyl-accepting chemotaxis protein	2.07166	0.0536975	4.55722	1.02746	1.06287	0.5158	0.373892	0.222369	2.17956	0.161036	0.966732	0.0699026	0.27296	0.00371457	3.11817	0.366608	1.1751	0.0934881		0.18048	0.478265	0.909547	0.131759	0.684228	1.10559
CAC0382	Possible transcriptional regulator of levanase operon, AAA-ATPase domain (NtrC family), fused to 2 BglG-like domains, ortholog of B.subtilis levR	0.357916	0.0644171	0.507471	0.0886597	0.554356	0.0754825	0.274753	0.0824992	0.693629	0.0469751	0.52984	0.0200256	0.223694	0.0137264	0.37999	0.130067	0.448495	0.0708086		0.767647	1.36683	0.955775	0.624991	0.74879	0.809037
CAC0383	PTS cellobiose-specific component IIA	0.149371	0.026565	0.322873	0.094757	0.217542	0.0143548	0.0936567	0.0189872	0.632493	0.00910288	0.189718	0.00510313	0.0901266	0.0184841	0.301011	0.163854	0.153963	0.0210991		0.627007	1.95895	0.872097	0.603373	0.93229	0.707737
CAC0384	PTS system, cellobiose-specific component BII	0.372664	0.0741251	1.0494	0.412552	0.583522	0.107683	0.200327	0.0385589	1.57668	0.0223317	0.396807	0.0196141	0.235524	0.067681	0.955319	0.604316	0.419325	0.047393		0.537554	1.50245	0.680021	0.631999	0.910347	0.718611
CAC0385	Beta-glucosidase	0.614133	0.0938203	1.06068	0.294277	0.934282	0.176541	0.281537	0.0915254	2.05769	0.005225	0.560879	0.0551251	0.338556	0.0468889	1.20111	0.779419	0.639825	0.0290156		0.458431	1.93997	0.600332	0.551275	1.13239	0.684831
CAC0386	PTS cellobiose-specific component IIC	0.154701	0.0114754	0.408166	0.169699	0.271005	0.0560763	0.105408	0.0294084	0.391435	0.0148118	0.211086	0.0267601	0.118585	0.0125365	0.323996	0.188615	0.223006	0.00263667		0.681366	0.959009	0.7789	0.766545	0.793784	0.822886
CAC0387	Hypothetical protein	0.364632	0.0096036	0.879394	0.287835	0.481597	0.00321643	0.190984	0.0373784	1.89579	0.0257794	0.29483	0.0397651	0.548689	0.0280284	1.05894	0.645408	0.431098	0.0225467		0.523773	2.15579	0.612192	1.50478	1.20417	0.895144
CAC0388	Hypothetical protein	0.0667155	0.00488529	0	0	0.117874	0.042402	0.0640931	0.00193246	0	0	0.0708815	0.00240094	0.16782	0.000538688	0	0	0	0		0.960692	NC	0.601333	2.51546	NC	0
CAC0389	Hypothetical protein	0.136688	0.00980573	0.0676719	0.00451771	0.217525	0.0656062	0.462527	0.0608023	0.0946135	0.0043026	0.344906	0.014016	0.185686	0.00664644	0.0625086	0.00341713	0.351875	0.0360794		3.38382	1.39812	1.5856	1.35846	0.923701	1.61763
CAC0390	Cystathionine gamma-synthase	0.691262	0.0298604	0.142376	0.0219332	1.30516	0.516184	3.29965	0.611116	0.471845	0.0328521	2.39555	0.123268	1.03393	0.100556	0.138342	0.0158814	2.41325	0.27005		4.77336	3.31408	1.83545	1.49571	0.971672	1.84901
CAC0391	Cystathionine beta-lyase	0.258832	0.0135234	0.0852871	0.0041065	0.486504	0.183285	1.18951	0.147402	0.170531	0.0123381	0.742243	0.0780603	0.455797	0.0137185	0.0813758	0.0055921	0.749387	0.0213868		4.59568	1.99949	1.52567	1.76098	0.95414	1.54035
CAC0392	Peptodoglycan-binding domain	0.225059	0.0279722	0.649278	0.111766	0.0957558	0.0223044	0.0998336	0.00650124	0.152326	0.00769218	0.0956534	0.00184463	0.0759428	0.00716437	0.334046	0.11808	0.0944937	0.00508493		0.443587	0.234608	0.998931	0.337434	0.514488	0.98682
CAC0393	KDG operon repressor (gene kdgR), LacI family	0.30655	0.0569716	0.320292	0.0126512	0.178099	0.0306	0.369193	0.0716802	0.400723	0.0327591	0.211199	0.00445926	0.341478	0.0136733	0.33781	0.0573412	0.162917	0.0112148		1.20435	1.25112	1.18585	1.11394	1.05469	0.914757
CAC0394	Deoxyphosphogluconate aldolase (gene kdgA)	0.0871723	0.00318811	0.106496	0.0221296	0.0793036	0.00829938	0.108782	0.0115501	0.268292	0.00153232	0.0771681	0.00185604	0.105549	0.00547023	0.130998	0.0297804	0.0742206	0.0040784		1.2479	2.51926	0.973072	1.2108	1.23007	0.935905
CAC0395	2-keto-3-deoxygluconate kinase (gene kdgK)	0.129599	0.0129819	0.179818	0.0372653	0.120302	0.0048918	0.20101	0.0379104	0.542464	0.0246787	0.116766	0.00393375	0.176738	0.00478757	0.220414	0.0500247	0.101249	0.00335234		1.55102	3.01674	0.970606	1.36373	1.22576	0.841617
CAC0396	3-hexulose-6-phosphate synthase (D-arabino-3-hexulose-6-phosphate formaldehyde lyase)	0.144333	0.0203927	0.182199	0.0401935	0.12247	0.00526567	0.205654	0.0302538	0.517946	0.0168249	0.119106	0.0013239	0.184666	0.00664743	0.22571	0.0484043	0.107078	0.00373553		1.42486	2.84275	0.972534	1.27945	1.23881	0.874317
CAC0397	Predicted sugar phosphate aminotransferase involved in capsule formation	0.084687	0.00391035	0.106807	0.0185462	0.092809	0.00414562	0.126395	0.0162477	0.225297	0.0144245	0.0861087	0.00409727	0.10237	0.00510152	0.118612	0.0171567	0.0835302	0.00472948		1.4925	2.10938	0.927806	1.20881	1.11052	0.900023
CAC0398	Uncharacterized small conserved protein, homolog of YUKE/YFJA B.subtilis	0.104419	0.00135962	0.0655064	0.010105	0.139055	0.05441	0.0680014	0.00535743	0.128085	0.00468168	0.090173	0.00383034	0.348352	0.010182	0.0761192	0.0122875	0.0675694	0.00202579		0.651237	1.9553	0.648471	3.33611	1.16201	0.485919
CAC0399	Hypothetical protein, CF-24 family	0.561151	0.0234479	0.497111	0.029598	0.715695	0.12742	0.488594	0.0465354	0.618923	0.00662513	0.475558	0.00336614	1.06686	0.0203842	0.423231	0.0495907	0.571362	0.0145826		0.8707	1.24504	0.66447	1.90121	0.851382	0.798332
CAC0400	Hypothetical protein, CF-19 family	0.793904	0.0223481	0.734304	0.0470499	1.22528	0.249409	1.00845	0.100231	0.915962	0.0603248	0.803027	0.0615456	1.27127	0.0428012	0.583201	0.0696586	1.02038	0.118977		1.27024	1.24739	0.655382	1.60129	0.794222	0.832774
CAC0401	Hypothetical protein, CF-24 family	0.062611	0.00274855	0	0	0.0823628	0.0265957	0.0843999	0.0206414	0.0907872	0.0269598	0.0640684	0.00340882	0.0670866	0.000707412	0.0644372	0.003684	0.0693019	0.00902278		1.348	NC	0.777881	1.07148	NC	0.841423
CAC0402	Possible transcriptional regulatory protein, AsnC family	0	0	0	0	0	0	0	0	0	0	0	0	0	0	0	0	0	0		NC	NC	NC	NC	NC	NC
CAC0403	Secreted protein contains fibronectin type III domains	0.601508	0.0278024	0.17439	0.0858706	0.253255	0.0344299	0.148083	0.0155919	0.927675	0.0526345	0.375773	0.0137078	0.82643	0.0946332	0.293298	0.117762	0.271721	0.0198817		0.246187	5.31956	1.48377	1.37393	1.68185	1.07291
CAC0404	Serine/threonine protein kinase fused to TPR repeats domain	1.07731	0.173761	0.557027	0.336167	0.963299	0.19512	0.43468	0.070161	1.74174	0.114088	1.05563	0.0296591	1.76792	0.0924897	1.12202	0.464951	0.542163	0.00959967		0.403487	3.12684	1.09585	1.64105	2.0143	0.562819
CAC0405	Hypothetical protein	0.619431	0.00620075	0.30471	0.158083	0.570534	0.0910762	0.265859	0.0769119	0.934461	0.0383003	0.571254	0.0175843	1.09595	0.0663178	0.658877	0.277719	0.41401	0.0141635		0.429199	3.06673	1.00126	1.76929	2.16231	0.725654
CAC0406	Predicted membrane protein, containing FHA domain	0.563332	0.00686005	0.313603	0.150156	0.596059	0.0942651	0.238457	0.0650596	0.850304	0.0691109	0.537365	0.0562673	1.04425	0.0899828	0.580167	0.252042	0.439752	0.0257602		0.423298	2.71141	0.90153	1.8537	1.85001	0.737767
CAC0407	PP2C phosphatase family	0.906834	0.0264308	0.418117	0.218661	0.833422	0.109111	0.378032	0.0930792	1.52434	0.0972651	0.808526	0.0451577	1.56843	0.0420188	0.927853	0.429791	0.714474	0.0207358		0.41687	3.64573	0.970128	1.72956	2.21912	0.857278
CAC0408	DNA segregation ATP-ase FtsK/SpoIIIE (three ATPases), contains FHA domain	1.09448	0.0459244	0.706763	0.419436	0.92304	0.0654075	0.456009	0.151715	2.51068	0.0672806	1.04779	0.0429604	1.84928	0.117488	1.44928	0.613961	0.807248	0.0072375		0.416646	3.55236	1.13515	1.68965	2.05059	0.874554
CAC0409	Hypothetical protein	0.815846	0.101198	0.493815	0.268469	0.760505	0.0904989	0.395154	0.109697	2.32412	0.0942879	0.814787	0.063875	1.35094	0.0709122	0.89824	0.374808	0.727756	0.014956		0.484349	4.70646	1.07138	1.65588	1.81898	0.956938
CAC0410	Uncharacterized small conserved protein, homolog of YUKE/YFJA	1.90391	0.0768502	1.37742	0.683053	1.99426	0.532794	0.984579	0.198254	4.44019	0.0825716	1.74696	0.0903623	4.20988	0.066661	1.90046	0.736532	1.58725	0.0555121		0.517136	3.22356	0.875994	2.21118	1.37973	0.795906
CAC0411	Uncharacterized small conserved protein, homolog of YUKE/YFJA	0.360862	0.0213814	0.229551	0.0857018	0.348215	0.0514561	0.166836	0.0541483	0.559334	0.0640211	0.301115	0.0311799	0.625698	0.0515499	0.35098	0.132847	0.276551	0.0241524		0.462327	2.43665	0.864738	1.7339	1.52898	0.794194
CAC0412	TPR-repeat-containing protein	0.480616	0.0499531	0.291355	0.0982201	0.394249	0.0510344	0.230503	0.0484694	0.682808	0.0118317	0.355849	0.0260694	0.674105	0.0226367	0.467646	0.16561	0.330873	0.00708127		0.479598	2.34356	0.902599	1.40259	1.60507	0.839249
CAC0413	Uncharacterized small conserved protein, homolog of YUKE/YFJA	0.877347	0.0836415	0.582411	0.197659	0.821804	0.163607	0.590697	0.150957	1.4355	0.0359943	0.718867	0.0591772	1.15748	0.0244807	0.952224	0.379345	0.696023	0.106415		0.673276	2.46476	0.874743	1.31929	1.63497	0.846946
CAC0414	Hypothetical protein	2.14842	0.0537231	1.20998	0.0722673	1.98952	0.149064	1.9188	0.155415	1.06374	0.0598732	2.08232	0.11085	2.95016	0.0961364	1.3284	0.226788	1.49957	0.0794037		0.893121	0.879145	1.04664	1.37318	1.09787	0.753735
CAC0415	TPR-repeat-containing protein	11.4917	0.135998	2.95132	0.231154	5.35719	0.419151	4.53537	1.87033	2.67467	0.102724	8.63864	0.0973647	5.99717	0.263527	2.66012	0.312539	5.59032	0.087201		0.394666	0.906264	1.61253	0.521872	0.901332	1.04352
CAC0416	TPR-repeat-containing protein	3.0435	0.0815494	0.814964	0.0526635	1.51757	0.175383	1.35554	0.320157	0.796242	0.0705244	2.74602	0.124216	1.67397	0.0202423	0.70558	0.0723078	1.64193	0.0731125		0.445387	0.977027	1.80949	0.550014	0.86578	1.08195
CAC0417	Similar to arsenate reductase	0.0772056	0.00724875	0.064996	0.00391164	0.0657213	0.00475928	0.0861479	0.00869661	0	0	0.0632182	0.00202787	0.0790966	0.00152858	0.0649333	0.00278299	0.0682287	0.00153152		1.11582	0	0.961913	1.02449	0.999035	1.03815
CAC0418	Predicted phosphatase, HAD family	0.702236	0.013045	0.832529	0.183142	0.707377	0.0428054	1.19084	0.255317	0.708772	0.0314926	0.527693	0.0234596	1.4036	0.0175298	0.709379	0.154297	0.59336	0.0302223		1.69578	0.851349	0.745985	1.99876	0.852077	0.838818
CAC0419	Predicted membrane protein	0.198023	0.00927361	0.221467	0.0357337	0.164051	0.0140682	0.26845	0.0490692	0.143827	0.00092259	0.159092	0.00425507	0.221631	0.00850609	0.238447	0.0265365	0.168306	0.00554444		1.35565	0.649429	0.969769	1.11922	1.07667	1.02594
CAC0420	Conserved membrane protein, possible homolog of CAAX-like membrane endopeptidase	0.181428	0.0207829	0.216283	0.0156773	0.164579	0.0118319	0.269215	0.0430809	0.177887	0.00380874	0.165661	0.00691053	0.199939	0.00453639	0.236095	0.0396018	0.170352	0.00310081		1.48387	0.822474	1.00657	1.10203	1.0916	1.03508
CAC0421	Uncharacterized membrane protein	1.71465	0.167269	1.90235	0.351889	1.94075	0.0820129	2.4688	0.821527	2.53125	0.186288	1.44926	0.166579	3.10972	0.338167	1.63922	0.861333	2.0803	0.260123		1.43983	1.33059	0.746755	1.81362	0.861682	1.0719
CAC0422	Transcriptional antiterminator licT	1.07633	0.267732	0.197107	0.0506544	2.54994	1.5018	5.08504	2.35064	0.0978365	0.00891996	0.274326	0.0158332	1.32188	0.519867	0.182526	0.0661145	2.37087	0.509386		4.72443	0.496361	0.107581	1.22814	0.926022	0.929774
CAC0423	Fusion: PTS system, beta-glucosides specific IIABC component	7.23434	1.07499	0.0992128	0.0183553	14.5531	9.30922	39.4261	21.6101	0.0775197	0.0136327	0.101594	0.00687295	16.5375	2.20222	0.0829108	0.0154987	17.8894	0.921049		5.44986	0.781348	0.00698091	2.28597	0.835686	1.22925
CAC0424	Fructokinase	2.80189	0.18157	0.0767614	0.00683794	5.66169	3.62386	15.651	7.99063	0.0668456	0.00730337	0.0891886	0.00717946	6.91123	0.217853	0.0693587	0.00713582	6.54131	0.498515		5.58587	0.870823	0.015753	2.46663	0.903561	1.15536
CAC0425	Sucrase-6-phosphate hydrolase (gene sacA)	1.55398	0.206057	0.0785346	0.00184156	3.32914	2.09642	9.98066	5.3806	0	0	0.0704089	0.00445555	4.116	0.342683	0.0635226	0.00593027	3.59771	0.0227714		6.42266	0	0.0211493	2.64869	0.808849	1.08067
CAC0426	Transcriptional regulator (HTH_ARAC-domain)	39.1094	2.8761	4.97392	0.200053	47.2324	26.8128	65.3459	21.7607	3.62454	0.114033	5.91507	0.609529	62.8934	3.24979	3.8318	0.0481436	63.8409	0.944092		1.67085	0.728708	0.125233	1.60814	0.770379	1.35163
CAC0427	Glycerol-3-phosphate ABC-transporter, permease component	2.77951	0.709243	2.10809	0.415377	0	0	1.2182	0.342227	0.385189	0.0209747	0	0	4.99193	0.263777	5.21408	5.30575	0	0		0.43828	0.182719	NC	1.79597	2.47336	NC
CAC0428	Sugar permease	18.8298	0.657197	16.2749	3.8595	0.163485	0.0306188	9.18043	2.81824	3.37864	0.101918	0	0	39.5926	0.665413	34.5328	32.6396	0.165198	0.0115751		0.487548	0.207597	0	2.10266	2.12184	1.01048
CAC0429	Glicerol-3-phosphate ABC-transporter, periplasmic component	4.62416	0.087372	4.65983	1.04424	0.0799615	0.0151235	2.86814	1.05827	1.20284	0.0180879	0	0	10.9891	0.149453	12.625	12.4173	0.0798381	0.00138152		0.620252	0.25813	0	2.37646	2.70933	0.998457
CAC0430	Glycerophosphoryl diester phosphodiesterase	14.779	0.421002	10.7171	3.35329	0.286565	0.0426637	7.61684	3.08021	3.06363	0.110003	0.316634	0.00378246	31.4981	1.01882	26.1831	26.0037	0.275286	0.00397523		0.515382	0.285863	1.10493	2.13127	2.44312	0.960641
CAC0431	Hypothetical protein, YitT family	0	0	0	0	0	0	0.0901492	0.0148394	0.0621156	0.0100955	0	0	0.0839795	0.00440454	0	0	0	0		NC	NC	NC	NC	NC	NC
CAC0432	Methyl-accepting chemotaxis protein	6.4903	0.0663129	3.37443	1.05904	5.54837	1.11693	4.44715	0.962317	2.07977	0.0549745	7.14731	0.177143	4.85615	0.366118	1.77225	0.468233	8.89538	0.571317		0.685199	0.616334	1.28818	0.748216	0.525199	1.60324
CAC0433	Methyl-accepting chemotaxis protein	6.20412	0.719528	5.79792	0.731863	7.19489	0.820806	3.91875	0.73986	3.00521	0.166854	8.37239	0.648922	4.66558	0.784134	6.14435	2.3526	8.28148	0.664102		0.631637	0.518326	1.16366	0.752014	1.05975	1.15102
CAC0434	Putative enzyme of deoxyxylulose pathway (terpenoid biosinthesis), YgbB family, similar to yacN B.subtilis	2.33333	0.181947	2.07182	0.799659	3.12661	0.283786	1.36925	0.338382	0.716996	0.0259666	3.98768	0.174918	1.11351	0.178232	1.95213	0.845843	3.21111	0.378779		0.586825	0.346071	1.2754	0.477219	0.942234	1.02703
CAC0435	Hypothetical protein	0.312265	0.0863627	0.356009	0.199761	0.29289	0.0411171	0.124021	0.0362245	0.0746367	0.00967695	0.445059	0.0367713	0.0937449	0.0192821	0.218739	0.109022	0.244468	0.0454667		0.397167	0.209648	1.51954	0.300209	0.614421	0.834676
CAC0436	Predicted xylanase/chitin deacetilase, similar to yxkH B.subtilis	0.186517	0.0333744	0.179798	0.00425397	0.181346	0.0102805	0.178401	0.0117006	0.184017	0.00434819	0.234972	0.00442995	0.170598	0.00774521	0.201601	0.0123311	0.186057	0.00560123		0.956489	1.02346	1.29572	0.914652	1.12126	1.02598
CAC0437	Sensory transduction histidine kinase	1.43617	0.0178645	0.62381	0.0895485	0.648943	0.208201	0.215137	0.131841	1.48602	0.070305	0.622264	0.0268221	0.331758	0.0326129	1.95368	0.52078	0.347615	0.0150879		0.149799	2.38217	0.958889	0.231002	3.13185	0.535663
CAC0438	Predicted metal-binding protein	1.28741	0.472943	2.14158	0.397625	1.10888	0.13528	0.945932	0.0517604	1.63618	0.054197	1.40262	0.110772	0.788371	0.0450594	1.84216	0.13332	0.825117	0.0685758		0.734757	0.764009	1.2649	0.612371	0.860188	0.7441
CAC0439	Hypothetical protein	0.115051	0.0115429	0.144533	0.0175604	0.196263	0.00722408	0.13219	0.0298758	0.213502	0.010058	0.293022	0.00184909	0.315005	0.0227639	0.212591	0.0189754	0.155206	0.00619709		1.14896	1.47718	1.49301	2.73795	1.47088	0.790804
CAC0440	Homolog of osmotically induced OSMY protein of E.coli	0.0652941	0.00309068	0.0711668	0.00644818	0.0715394	0.00848067	0.063423	0.00497001	0.0673306	0.00203696	0.0778366	0.000640065	0.100133	0.00321219	0.0839958	0.00622763	0	0		0.971343	0.946096	1.08802	1.53357	1.18027	0
CAC0441	Uncharacterized conserved membrane protein of SANA family	0.848763	0.0163968	2.13424	0.691786	1.39419	0.119105	0.922045	0.0519728	1.93792	0.0487581	1.26297	0.0455208	1.32867	0.0295302	2.55224	0.150099	0.816854	0.00865806		1.08634	0.90801	0.905886	1.56542	1.19585	0.5859
CAC0442	Permease, putative chloride channel	0.190564	0.020897	0.21207	0.0403195	0.11952	0.0322826	0.180522	0.0121462	0.265557	0.00661455	0.122063	0.0078491	0.228911	0.00988722	0.2102	0.0180511	0.140547	0.00301272		0.947305	1.25222	1.02127	1.20123	0.991182	1.17593
CAC0443	Methyl-accepting chemotaxis protein	0.348466	0.013777	0.580449	0.449704	0.333894	0.137271	0.405174	0.0853737	0.191055	0.00299362	0.842021	0.0611712	0.268603	0.0153315	0.202641	0.0615855	0.977416	0.100806		1.16274	0.329151	2.52182	0.770816	0.349112	2.92732
CAC0444	Na/H antiporter (napA)	0.106121	0.00203875	0.100441	0.00701134	0.138378	0.00465773	0.133706	0.025402	0.0871366	0.0147087	0.122384	0.00404774	0.118792	0.00538164	0.0897936	0.0042861	0.116787	0.00230409		1.25994	0.867543	0.884419	1.1194	0.893996	0.843971
CAC0445	Protein, containing LuxR family transcriptional regulator HTH domain	0.179007	0.0172192	0.161591	0.00667904	0.183576	0.00601393	0.254972	0.0118113	0.176492	0.0181728	0.199483	0.00928906	0.220854	0.00307193	0.151622	0.0133861	0.27839	0.0059535		1.42437	1.09222	1.08665	1.23377	0.938305	1.51648
CAC0446	Hydrolase of MutT (Nudix) family	0.23074	0.012969	0.196768	0.012469	0.164159	0.0439039	0.245017	0.016471	0.232436	0.00696369	0.198952	0.00438416	0.280418	0.00670191	0.198403	0.00982946	0.221199	0.012526		1.06187	1.18127	1.21194	1.2153	1.00831	1.34746
CAC0447	FeoA protein, involved in Fe2+ transport	2.43237	0.064192	3.63991	0.747378	0.571456	0.0442506	6.01766	1.5402	5.66617	0.241145	1.47446	0.0793405	2.78446	0.191847	3.92055	0.165451	1.9044	0.109841		2.47399	1.55668	2.58019	1.14475	1.0771	3.33254
CAC0448	Ferrous iron transport protein B (feoB-2)	0.706765	0.0763959	0.979418	0.127478	0.265458	0.091139	1.43959	0.326416	1.48527	0.00974358	0.405948	0.0281994	0.785096	0.0402495	1.02048	0.0494675	0.547012	0.0226911		2.03688	1.51648	1.52923	1.11083	1.04192	2.06063
CAC0449	Hypothetical protein	0.140271	0.0116368	0.252954	0.0342612	0.0785558	0.0093459	0.183772	0.016093	0.290468	0.00997986	0.0815181	0.00251157	0.161752	0.00983316	0.234926	0.0133817	0.0987224	0.00728623		1.31012	1.1483	1.03771	1.15314	0.92873	1.25672
CAC0450	Response regulator (CheY-like and HTH domains)	0.329679	0.048396	0.298276	0.022654	0.249807	0.00519864	0.345329	0.0333552	0.221987	0.00990522	0.330615	0.00610044	0.384853	0.0130212	0.296261	0.0240798	0.228374	0.0116359		1.04747	0.744235	1.32349	1.16736	0.993246	0.914204
CAC0451	Sensory transduction histidine kinase (HAMP, HisKA, HATPase domains)	0.0853158	0.00424898	0.0954146	0.00904579	0.0814869	0.00820459	0.0822276	0.0069367	0.0724902	0.00825033	0.108057	0.00467086	0.0987047	0.005978	0.0962234	0.00458059	0.0758869	0.00311707		0.963803	0.759739	1.32607	1.15693	1.00848	0.931277
CAC0452	Permease	0.486691	0.0393485	0.848604	0.37733	0.436882	0.0476467	0.865181	0.0762707	0.514443	0.0205986	0.518094	0.0152795	1.23085	0.12357	1.12181	0.107307	0.546094	0.0272097		1.77768	0.606223	1.18589	2.52902	1.32195	1.24998
CAC0453	ABC-transporter, ATP-binding protein	0.267006	0.00678164	0.272969	0.0273326	0.716614	0.315194	0.321758	0.0360596	0.258516	0.0175624	0.57144	0.0272462	0.420303	0.00641175	0.26572	0.0123941	0.329373	0.0157543		1.20506	0.947054	0.797417	1.57414	0.973447	0.459624
CAC0454	Predicted ATP transporter permease component	0.557838	0.0155417	0.508918	0.0523438	1.81828	0.897627	0.705748	0.142955	0.485448	0.0340399	1.37792	0.0328172	0.833041	0.0266194	0.506551	0.032659	0.775514	0.0675786		1.26515	0.953884	0.757816	1.49334	0.99535	0.426511
CAC0455	Hypothetical protein	0.106768	0.000861338	0.107768	0.00719151	0.263932	0.111966	0.119621	0.00453304	0.0971892	0.00439351	0.188365	0.0145285	0.136308	0.00405204	0.105413	0.00420307	0.155803	0.00779694		1.12038	0.901841	0.713686	1.27667	0.978152	0.590313
CAC0456	ATP-dependent protease (lonA)	0.463767	0.0440807	1.56821	0.595603	1.05512	0.0364941	0.91853	0.160346	4.30612	0.23961	0.765433	0.0719024	0.630225	0.0112429	1.91279	0.718364	0.536895	0.0184253		1.98058	2.74588	0.725446	1.35893	1.21973	0.508847
CAC0457	Transcriptional regulator, AcrR family	0.26803	0.0332847	0.7064	0.266785	0.469947	0.0441086	0.486641	0.0957576	2.13838	0.106373	0.397059	0.0432531	0.362503	0.00686273	0.909881	0.334321	0.287567	0.0204829		1.81562	3.02715	0.844902	1.35247	1.28805	0.611914
CAC0458	Permease	0.151151	0.00474988	0.719025	0.360738	0.148399	0.0123924	0.224877	0.0360906	1.04601	0.0971893	0.151764	0.00852919	0.298674	0.0285804	1.34269	0.79479	0.126791	0.00716091		1.48776	1.45476	1.02268	1.97599	1.86737	0.854392
CAC0459	NtrC family transcriptional regulator (PAS and AAA domains)	0.504929	0.0110941	0.405913	0.0361588	0.293978	0.0387796	0.361062	0.0341771	0.220106	0.0168555	0.322241	0.0402775	0.531642	0.0168542	0.357863	0.0190719	0.289335	0.0317896		0.715075	0.542248	1.09614	1.0529	0.881624	0.984205
CAC0460	CBS-domain containing protein, YHDP B.subtilis ortholog	0.994298	0.0319016	0.668167	0.0305215	2.12285	0.478984	1.88461	0.157487	1.31568	0.0618141	1.98089	0.0406018	1.20055	0.0239512	0.648745	0.0322659	3.23996	0.115066		1.89541	1.96909	0.933126	1.20744	0.970932	1.52623
CAC0461	Mercuric resistance operon regulatory protein, MerR family	0.477139	0.022517	0.36435	0.0204071	0.83581	0.145099	0.931917	0.107411	0.570079	0.00645225	0.840078	0.0356889	0.617353	0.0148172	0.334329	0.011765	1.1666	0.0938279		1.95314	1.56465	1.00511	1.29386	0.917603	1.39578
CAC0462	Protein of short-chain alcohol dehydrogenase family	0.837274	0.02547	0.752638	0.040163	1.55877	0.272771	1.45079	0.07243	1.71925	0.151445	1.83036	0.0832218	1.18967	0.0245849	0.732137	0.0849733	1.99684	0.0415138		1.73276	2.28429	1.17423	1.42088	0.972761	1.28103
CAC0463	Serine protease Do (heat-shock protein)	0.0616126	0.00419721	0	0	0.0618567	0.0046578	0	0	0	0	0	0	0	0	0	0	0	0		0	NC	0	0	NC	0
CAC0464	Protein, related to divalent cations, tolerance CutA family	0.129417	0.00756145	0.116553	0.00313643	0.144323	0.0149294	0.16347	0.0254509	0.105288	0.0056196	0.167101	0.00586561	0.116145	0.00915624	0.0957006	0.0100684	0.147289	0.0129291		1.26312	0.90335	1.15782	0.897444	0.821094	1.02055
CAC0465	Predicted transcriptional regulator, dicA/hipB/ansR family	0.831646	0.311289	0.425486	0.0288796	0.540284	0.0536276	0.502626	0.0981121	0.596825	0.0265487	0.557553	0.0546734	0.584429	0.00445065	0.43937	0.0360423	0.485495	0.0502443		0.604374	1.40269	1.03196	0.702738	1.03263	0.898592
CAC0466	Hypothetical protein	0	0	0	0	0	0	0.268505	0.167707	0	0	0	0	0	0	0	0	0	0		∞	NC	NC	NC	NC	NC
CAC0467	Uncharacterized membrane protein, homolog of YDAH B.subtilis	0.0938225	0.00375092	0.0653353	0.00605621	0.0771066	0.0101065	1.69124	0.643842	0.0941709	0.00568709	0.0983468	0.00471501	0.0722398	0.00226596	0.0718794	0.0093385	0.107884	0.00501915		18.026	1.44135	1.27547	0.769962	1.10016	1.39915
CAC0468	HAD superfamily hydrolase	0.095572	0.00565207	0.0642731	0.00652806	0.0770118	0.00309098	1.94292	0.929869	0.117313	0.00519333	0.0949077	0.00150016	0.0732753	0.00199863	0.0719805	0.00912708	0.105836	0.00633179		20.3293	1.82522	1.23238	0.766703	1.11992	1.37428
CAC0469	Spore maturation protein A (gene spmA)	0.0655682	0.00554736	0.064672	0.0023208	0.111462	0.0676454	0.24496	0.0303021	0.139089	0.0640661	0.0664094	0.0031634	0	0	0.0702004	0.00498539	0.0805861	0.0212142		3.73595	2.15068	0.595802	0	1.08548	0.72299
CAC0470	Spore maturation protein B (gene spmB)	0	0	0	0	0.0618716	0.011086	0.104818	0.0131426	0.0643785	0.00423865	0	0	0	0	0	0	0	0		NC	NC	0	NC	NC	0
CAC0471	GrpE protein HSP-70 cofactor	1.52929	0.134146	1.57783	0.181853	0.980928	0.1403	1.51342	0.0570369	0.98269	0.0488931	1.02472	0.0150407	1.99429	0.061867	1.55353	0.106962	0.928744	0.0907594		0.98962	0.622813	1.04465	1.30406	0.984602	0.946801
CAC0472	DnaK protein (heat shock protein), HSP70/DnaK family	1.88674	0.322272	1.89921	0.261194	1.2518	0.208234	1.85546	0.172566	1.21022	0.0310668	1.30227	0.0493445	2.58251	0.150729	1.80748	0.22827	1.21316	0.118848		0.983423	0.637226	1.04032	1.36877	0.951704	0.969133
CAC0473	DnaK protein (heat shock protein), C-terminal region has VWA type A domain	2.14477	0.156397	1.95347	0.290314	1.61928	0.220249	2.60907	0.401621	1.61712	0.117065	1.70785	0.230221	3.40391	0.0549947	1.68977	0.261111	1.69623	0.182442		1.21648	0.827821	1.05469	1.58707	0.865012	1.04752
CAC0474	ACT domain containing transcriptional regulators, related to gcvR of E.coli	0.367199	0.0570285	0.297913	0.017253	0.347028	0.0461113	0.40098	0.0547404	0.269601	0.0399268	0.347725	0.0171592	0.49454	0.0896657	0.320592	0.0100129	0.371514	0.0174701		1.092	0.904965	1.00201	1.34679	1.07613	1.07056
CAC0475	HD-GYP domain	0.618416	0.030485	0.674984	0.0582332	0.574043	0.0443083	0.864764	0.0177378	1.07354	0.0201094	0.756997	0.0460071	1.01008	0.0596816	0.608242	0.0594297	1.25399	0.0525478		1.39835	1.59047	1.31871	1.63333	0.90112	2.18449
CAC0476	Peptidase T (aminotripeptidase), gene pepT	1.57598	0.0857338	2.20221	0.233806	1.33311	0.164837	1.79703	0.120404	2.28029	0.0823418	1.2738	0.0204444	1.85004	0.0304999	1.50144	0.13312	1.46929	0.026903		1.14026	1.03545	0.955511	1.17389	0.681785	1.10215
CAC0477	AP superfamily	0.422313	0.0334472	0.770009	0.200102	0.29084	0.044381	0.585642	0.0501172	0.645427	0.0231017	0.297976	0.0167423	0.588759	0.0334794	0.679808	0.0702771	0.28331	0.0136227		1.38675	0.838207	1.02453	1.39413	0.882857	0.974107
CAC0478	ACT domain containing transcriptional regulators, related to gcvR of E.coli	2.08044	0.1	2.78811	0.209531	1.32313	0.0745577	1.90424	0.150291	1.83921	0.10585	1.59607	0.0890556	2.30459	0.243062	2.03432	0.151026	1.16982	0.070879		0.915305	0.65966	1.20628	1.10774	0.729641	0.884133
CAC0479	Similar to hypothetical protein of MJ1665	2.02898	0.0597127	2.29891	0.0460326	1.48656	0.130746	1.78815	0.0807715	1.51903	0.0443498	1.5141	0.0524104	2.25065	0.0375561	1.85644	0.202443	1.14509	0.0113377		0.881307	0.660761	1.01852	1.10925	0.807529	0.770291
CAC0480	Oxygen-sensitive ribonucleoside-triphosphate reductase nrdD	0.358661	0.0617377	0.380418	0.0350292	0.60025	0.251016	0.488693	0.0275133	0.383764	0.0230676	0.587489	0.0218846	0.478813	0.0349123	0.461401	0.0337145	0.327509	0.0117044		1.36255	1.0088	0.97874	1.335	1.21288	0.545621
CAC0481	Anaerobic ribonucleoside-triphosphate reductase activating protein, gene nrdG	0.426372	0.0981043	0.371879	0.0164375	0.878761	0.340024	0.467145	0.0550782	0.420485	0.0282714	0.629547	0.0390626	0.514705	0.0283789	0.508456	0.0186079	0.41414	0.0342166		1.09563	1.1307	0.716403	1.20718	1.36726	0.471277
CAC0482	Zn-dependent hydrolases of the metallo-beta-lactamase superfamily	0.355061	0.00814831	0.49526	0.0584678	0.24867	0.0246097	0.156153	0.0505867	1.06799	0.103893	0.29501	0.0185814	0.181383	0.0124117	0.396345	0.0512329	0.227032	0.0182417		0.439791	2.15642	1.18635	0.510852	0.800276	0.912987
CAC0483	Conserved membrane protein, possible homolog of CAAX-like membrane endopeptidase	1.1203	0.074718	0.683597	0.0739883	1.1361	0.0671803	0.685261	0.148629	0.554725	0.0211212	1.21232	0.046772	0.473666	0.0537379	0.789898	0.11874	1.5235	0.114977		0.611677	0.81148	1.06709	0.422803	1.1555	1.34098
CAC0484	Phosphomannomutase	2.73476	0.156122	1.33242	0.228759	2.82137	0.215831	1.76174	0.385947	1.01647	0.076802	3.10949	0.12918	1.46225	0.0220844	1.2871	0.176129	3.1555	0.0777105		0.644205	0.762877	1.10212	0.534693	0.965989	1.11843
CAC0485	TRNA-processing ribonuclease BN	0.0795898	0.00251364	0.0768152	0.00598633	0.0951656	0.0216762	0.0793133	0.00694146	0	0	0.075659	0.00232882	0.107098	0.0062904	0.0788685	0.000110641	0.0677012	0.00130557		0.996525	0	0.795025	1.34562	1.02673	0.711405
CAC0486	Hypothetical protein	0.65612	0.131521	1.25022	0.184781	0.793991	0.0681658	0.589745	0.103673	1.04118	0.0191045	0.914635	0.0274029	0.697245	0.059611	1.16039	0.239425	0.509286	0.0279232		0.898837	0.832795	1.15195	1.06268	0.928145	0.641426
CAC0487	Uncharacterized protein, ortholog of Thermotoga maritima (4981823)	0.130112	0.0114302	0.119813	0.00692011	0.113097	0.00825246	0.112966	0.00202205	0.095992	0.00937116	0.118306	0.00676822	0.107201	0.00908894	0.0981741	0.0101353	0.098047	0.00517877		0.868227	0.801184	1.04605	0.823915	0.819397	0.866924
CAC0488	Hypothetical protein	3.27381	0.585642	1.82428	0.100614	2.36681	0.85914	0.912953	0.526805	1.68255	0.047917	1.86589	0.0531348	0.908585	0.0199042	4.07879	1.5205	1.53016	0.0859497		0.278865	0.922305	0.788359	0.277531	2.23583	0.646509
CAC0489	Holo-acyl-carrier protein synthase	0.602589	0.0450865	0.344881	0.0424302	0.403843	0.107182	0.220273	0.0304955	0.330333	0.0115898	0.408452	0.0132628	0.259248	0.0154525	1.35361	0.708794	0.267236	0.00288089		0.365544	0.957818	1.01141	0.430224	3.92487	0.661731
CAC0490	Predicted sugar kinase, N-terminal region - uncharacterized conserved protein	1.12023	0.0474279	0.608767	0.0793123	0.812059	0.218682	0.460594	0.0232855	0.654368	0.0252347	0.754398	0.0340591	0.442027	0.0243169	2.41881	1.21159	0.570675	0.0394107		0.411161	1.07491	0.928994	0.394587	3.9733	0.702751
CAC0491	Uncharacterized probably secreted protein, homolog of YDCC B.subtilis	0.206657	0.0313565	0.144736	0.0315314	0.179139	0.0312615	0.111289	0.0264557	0.120832	0.0130692	0.184198	0.0109496	0.138729	0.0389497	0.299592	0.0977879	0.120141	0.00759511		0.538518	0.834844	1.02824	0.671299	2.06992	0.670657
CAC0492	Alanine racemase	1.44333	0.0750207	0.901546	0.117152	1.24163	0.16937	0.7959	0.0697683	1.11971	0.0414071	1.41503	0.0377455	0.792621	0.0149352	2.4723	1.14952	0.760745	0.0101722		0.551432	1.24199	1.13965	0.54916	2.74229	0.612696
CAC0493	Uncharcterized small conserved protein, YhhG family	5.44925	1.02631	3.04587	0.0910437	4.07306	0.118934	5.59619	0.43092	2.46353	0.0525227	4.45754	0.114644	5.5454	0.331077	2.7945	0.103439	3.98496	0.211554		1.02697	0.80881	1.0944	1.01764	0.917474	0.97837
CAC0494	PemK family of DNA-binding proteins	10.9387	1.54757	6.06008	0.104791	7.49233	0.400754	11.856	1.18426	4.4889	0.193608	8.52957	0.385459	11.5595	0.6212	5.18944	0.0938102	7.34334	0.464535		1.08387	0.740733	1.13844	1.05676	0.856331	0.980115
CAC0495	Thiamine monophosphate syntase	0.820004	0.116576	0.649097	0.0286988	0.572432	0.119302	0.770774	0.13123	0.798005	0.00983936	0.707098	0.0316147	0.942016	0.0142473	0.735514	0.0666358	0.489653	0.0762522		0.939964	1.22941	1.23525	1.1488	1.13313	0.855391
CAC0496	Uncharacterized conserved protein, YitT family	0.354948	0.0236216	0.316566	0.0420896	0.312172	0.0635075	0.382243	0.0527994	0.33151	0.0284299	0.388775	0.0275409	0.482972	0.0184335	0.349483	0.0233231	0.287001	0.0239798		1.0769	1.04721	1.24539	1.36068	1.10398	0.919368
CAC0497	Cell division ATP-binding protein	4.60648	1.4001	3.42637	0.353873	5.60707	1.03208	5.1108	0.40029	1.18458	0.0491866	4.27492	0.0691772	5.00853	0.0640477	3.06858	0.390283	4.30303	0.272134		1.10948	0.345723	0.762416	1.08728	0.895577	0.76743
CAC0498	Cell division protein (ftsX)	14.9843	1.67528	10.6932	2.16023	21.8269	3.36101	24.7518	0.555788	4.71513	0.18147	16.0675	0.501911	21.3676	0.327572	11.1971	1.01157	18.5335	0.432207		1.65185	0.440948	0.736133	1.426	1.04713	0.849112
CAC0499	Carboxyl-terminal protease	0.746699	0.0239855	0.622366	0.0349623	0.852328	0.0283278	0.968445	0.107378	0.548139	0.0220889	0.698077	0.0386179	0.865937	0.0142051	0.597085	0.0251622	0.750761	0.0421888		1.29697	0.880734	0.819023	1.15969	0.959379	0.880835
CAC0500	Membrane protein containing C-terminal PDZ domain	1.74456	0.105141	1.21894	0.113862	2.1575	0.0368145	2.14833	0.182466	1.3064	0.0364141	1.44118	0.14224	1.92424	0.043825	1.34288	0.0836758	2.27505	0.128127		1.23145	1.07175	0.667984	1.103	1.10168	1.05448
CAC0501	Bacitracin resistance protein (bacA)	0	0	0	0	0.0687211	0.0103654	0.0841672	0.02022	0.0797286	0.0143139	0	0	0	0	0.0620392	0.00233762	0	0		NC	NC	0	NC	NC	0
CAC0502	Excinuclease ABC subunit B (helicase subunit of the DNA excision repair complex)	0.581242	0.0408585	1.20789	0.12712	0.766403	0.0255499	0.824782	0.254544	2.7142	0.0877732	0.776712	0.0540118	0.910583	0.0287008	1.75612	0.213488	0.633792	0.0411702		1.419	2.24706	1.01345	1.56662	1.45388	0.82697
CAC0503	Excinuclease ABC subunit A (ATP-ase), (uvrA)	0.270682	0.0123524	0.445565	0.0323948	0.360293	0.0197936	0.362749	0.0807989	0.964108	0.0476894	0.404057	0.0286252	0.410988	0.00612971	0.630484	0.0420499	0.343326	0.0209393		1.34013	2.16379	1.12147	1.51834	1.41502	0.952908
CAC0504	FHA-domain containing secreted protein	1.98432	0.188509	1.94237	0.133967	1.54169	0.0963451	2.03808	0.25063	2.88696	0.173424	1.89745	0.0844484	2.36637	0.161799	2.64761	0.30634	1.15537	0.0355059		1.02709	1.48631	1.23076	1.19253	1.36309	0.749418
CAC0505	Cell division membrane protein	1.65324	0.0820456	1.20847	0.0991721	1.6861	0.072818	2.13895	0.318397	1.30831	0.0502131	1.76082	0.0580414	1.92362	0.0520279	1.59979	0.0285561	1.47666	0.0733251		1.29379	1.08262	1.04431	1.16355	1.32382	0.875784
CAC0506	Penicillin-binding protein	2.49485	0.166744	2.11701	0.156028	2.67471	0.0903476	3.19947	0.317486	2.21408	0.0708381	2.57949	0.0899164	2.8879	0.1927	2.90205	0.150942	2.22829	0.00666813		1.28243	1.04585	0.9644	1.15754	1.37082	0.833097
CAC0507	Predicted metal-dependent membrane hydrolase	1.34555	0.264738	0.786507	0.118752	0.943441	0.0414162	1.13311	0.175151	0.737771	0.0351685	1.0377	0.0874688	1.35757	0.00899819	1.0667	0.0929029	0.756366	0.0418962		0.842117	0.938035	1.09991	1.00893	1.35625	0.80171
CAC0508	Excinuclease ABC subunit C	2.54422	0.0704496	1.57862	0.229223	1.95082	0.302201	1.97979	0.0531375	1.58036	0.0510875	1.82351	0.140485	2.60323	0.0780194	2.12164	0.331835	1.19562	0.0386697		0.778152	1.0011	0.93474	1.02319	1.34399	0.612882
CAC0509	PHP family protein	5.05042	0.141151	4.22079	0.258338	4.02439	0.372383	5.00196	0.181659	5.23117	0.145114	4.17647	0.175023	5.44973	0.334379	4.93342	0.194143	3.80984	0.273445		0.990405	1.23938	1.03779	1.07906	1.16884	0.946686
CAC0510	UDP-N-acetylenolpyruvoylglucosamine reductase (murB)	5.92432	0.117946	4.48103	0.173831	5.33924	0.214531	7.18171	0.609117	4.90783	0.193833	5.03358	0.140901	7.40429	0.313248	5.59495	0.413097	5.07755	0.207125		1.21224	1.09525	0.942752	1.24981	1.24859	0.950987
CAC0511	Predicted P-loop containing kinase, similar to B.subtilis yvcJ	3.36187	0.275306	2.70889	0.0806582	2.88836	0.119605	5.00386	0.140018	2.42476	0.111764	3.3415	0.1335	3.76217	0.151329	2.99069	0.0757836	2.45781	0.0458861		1.48842	0.89511	1.15688	1.11907	1.10402	0.850935
CAC0512	Uncharacterized conserved protein, YbhK/UPF0052 family	5.0948	0.295082	2.89965	0.147621	4.51883	0.313291	4.89981	0.0596674	2.96488	0.150612	3.91907	0.210901	4.99506	0.0814751	3.08037	0.195015	4.29868	0.221051		0.961728	1.0225	0.867274	0.980423	1.06232	0.951282
CAC0513	Uncharacterized conserved protein, similar to B.subtilis yvcL	1.39619	0.11982	0.898706	0.121352	1.32256	0.0842489	1.31841	0.126659	0.799159	0.0204662	1.1722	0.042568	1.43275	0.103161	1.03022	0.061969	1.1692	0.0474531		0.944287	0.889234	0.886306	1.02618	1.14633	0.884045
CAC0514	CBS domain, similar to B.subtilis ytoI	0.568407	0.0545909	0.40055	0.0282999	0.469944	0.0519519	0.524248	0.0233946	0.431679	0.0273792	0.551988	0.0060751	0.610013	0.023414	0.521246	0.0186432	0.482006	0.0312134		0.922311	1.07772	1.17458	1.0732	1.30132	1.02567
CAC0515	Uncharacterized conserved protein	0.202749	0.0168564	0.217413	0.0102565	0.205776	0.0144896	0.235957	0.0415916	0.236371	0.0239963	0.214112	0.0212159	0.26336	0.0239564	0.226384	0.0196006	0.219244	0.00761726		1.16379	1.0872	1.04051	1.29894	1.04126	1.06545
CAC0516	DNA polimerase III, alpha chain (dnaE)	1.10355	0.273987	0.909665	0.0800424	0.871101	0.0968589	1.06796	0.0123737	1.40602	0.0839354	0.941056	0.0229405	1.0833	0.0924465	0.996759	0.103932	1.06194	0.0252785		0.967745	1.54565	1.08031	0.981648	1.09574	1.21908
CAC0517	6-phosphofructokinase	7.91489	0.763938	8.69012	1.22433	7.18174	1.87057	6.87554	0.283613	9.07164	0.424	6.98081	0.216935	7.88237	0.37848	9.76584	0.855718	7.66136	0.446444		0.868685	1.0439	0.972022	0.995892	1.12379	1.06678
CAC0518	Pyruvate kinase (pykA)	13.8935	0.850524	14.595	0.846742	13.1387	2.42213	14.8225	1.34282	17.6298	0.812082	12.4466	0.685541	17.69	1.09566	14.3542	1.37389	14.5208	0.231074		1.06687	1.20793	0.947324	1.27326	0.983503	1.10519
CAC0519	Dihydroorotase	0.580229	0.0165444	0.6574	0.00235166	0.631652	0.0491788	0.575918	0.0611638	1.04699	0.0226451	0.649555	0.017202	0.574212	0.0228561	0.709741	0.0311939	0.610578	0.027323		0.99257	1.59262	1.02834	0.98963	1.07962	0.966636
CAC0520	Related to dTDP-4-dehydrorhamnose reductase enzyme	0.812706	0.0582469	0.754583	0.122704	0.43032	0.0846535	1.01674	0.0869764	0.4483	0.0232899	0.347077	0.0215235	1.12271	0.0070786	0.788744	0.408807	0.336083	0.022288		1.25106	0.594102	0.806555	1.38144	1.04527	0.781008
CAC0521	Hypothetical protein	0.132903	0.00399273	0.11901	0.00398629	0.0929146	0.0112096	0.140925	0.0262757	0.13724	0.0236024	0.0936278	0.00616205	0.157456	0.00873368	0.112615	0.0152891	0.0802859	0.00486236		1.06036	1.15319	1.00768	1.18474	0.946267	0.864084
CAC0522	Predicted hydrolase of the HAD superfamily	1.01101	0.0347849	1.2917	0.469181	0.824963	0.0122042	2.22396	0.222564	0.960368	0.0115058	0.791568	0.0163577	2.17401	0.0158947	1.18947	0.425076	0.697673	0.0192228		2.19973	0.743493	0.959519	2.15033	0.920856	0.845701
CAC0523	SAM-dependent methyltransferase related to tRNA(uracyl-5-)-methyltransferase (trmA family)	0.185908	0.0126025	0.157587	0.00756514	0.191295	0.0308215	0.208285	0.001129	0.185198	0.0148044	0.225771	0.00559192	0.176641	0.00507343	0.154235	0.00443718	0.181048	0.00599681		1.12036	1.17521	1.18022	0.950149	0.978729	0.946432
CAC0524	Response regulator (CheY-like and HTH domains)	1.0586	0.0901488	1.71734	0.287797	0.868205	0.163447	1.38693	0.18072	0.991669	0.0775794	0.747036	0.049991	1.15437	0.0706375	1.48173	0.214819	0.806624	0.067349		1.31015	0.577444	0.860438	1.09047	0.862804	0.929071
CAC0525	Sensory transduction histidine kinase (HisKA and HATPase_c domains)	1.4084	0.0617435	2.31378	0.373397	1.09545	0.26919	1.54339	0.183256	1.47188	0.0667064	0.887595	0.0375702	1.52831	0.0412781	2.01292	0.356656	0.867357	0.0261054		1.09585	0.636136	0.810259	1.08514	0.869968	0.791784
CAC0526	ABC transporter, ATPase component	0.707554	0.0391899	1.43255	0.187045	0.593925	0.113764	0.909693	0.0747902	0.974437	0.0582905	0.486055	0.00813839	0.931512	0.0329975	1.23253	0.261598	0.583697	0.0225492		1.28569	0.680211	0.818379	1.31652	0.860377	0.98278
CAC0527	Predicted permease, domain duplication	1.55272	0.10093	2.81955	0.5517	1.30564	0.334304	1.64782	0.170172	2.51002	0.128869	0.922615	0.0889192	1.9949	0.080438	2.49083	0.232625	1.41463	0.104851		1.06125	0.890219	0.706641	1.28478	0.883414	1.08348
CAC0528	ABC transporter, ATPase component (two ATPase domains)	0.598601	0.0387718	0.256154	0.0469089	0.959581	0.27282	0.718629	0.0316135	0.177685	0.00671984	1.15251	0.0181674	0.487858	0.0114557	0.203095	0.0030029	1.87936	0.123819		1.20051	0.693663	1.20106	0.814997	0.792862	1.95852
CAC0529	Acetylxylan esterase related enzyme	0.148996	0.00742831	0.134007	0.0199684	0.139133	0.00213804	0.195495	0.0255972	0.154905	0.00848461	0.1404	0.0101145	0.19357	0.0092083	0.131632	0.0358993	0.194379	0.00514258		1.31208	1.15595	1.0091	1.29916	0.982281	1.39707
CAC0530	Hypothetical protein	0.284606	0.0418203	0.336642	0.0427332	0.386877	0.0257339	0.526825	0.0517692	0.310357	0.0319824	0.301117	0.0173174	0.411042	0.00507706	0.293723	0.105477	0.426759	0.0607906		1.85107	0.921921	0.778327	1.44425	0.872508	1.10309
CAC0531	Transcriptional regulator, RpiR family	3.01853	0.775957	1.79616	0.381769	4.82326	1.0413	3.2217	0.16508	0.896849	0.00431669	4.03431	0.175277	2.33489	0.458315	1.5313	0.674712	3.60681	0.632396		1.06731	0.499315	0.836427	0.77352	0.852544	0.747795
CAC0532	PTS system, arbutin-like IIBC component	0.638287	0.126	0.178682	0.157675	0.738961	0.0528494	1.13894	0.282644	0	0	0.903834	0.149723	1.03968	0.184635	0.0741766	0.0210004	1.33215	0.120978		1.78436	0	1.22311	1.62887	0.415133	1.80274
CAC0533	Maltose-6'-phosphate glucosidase (glvA)	4.09329	0.584869	0.374729	0.0575088	4.85735	0.840741	4.90638	0.784914	0.109853	0.00620751	4.50407	0.0805671	6.44852	0.313319	0.361003	0.161212	8.06359	0.660334		1.19864	0.293154	0.92727	1.57539	0.96337	1.66008
CAC0534	Phosphoenolpyruvate synthase (gene pps)	0.136906	0.0101565	0.0971255	0.0158471	0.128419	0.012364	0.156751	0.0342033	0.126657	0.0306415	0.137238	0.0112896	0.158384	0.00403094	0.088497	0.00662307	0.156989	0.00671302		1.14495	1.30405	1.06867	1.15688	0.911161	1.22248
CAC0535	Metal-dependent hydrolase of the beta-lactamase superfamily II	0.242266	0.00749832	0.255729	0.0259507	0.187748	0.0465001	0.163161	0.00796225	0.230671	0.0221426	0.193785	0.0109698	0.204142	0.0230376	0.218394	0.00570011	0.181843	0.0113751		0.673477	0.902013	1.03215	0.842632	0.854008	0.968545
CAC0536	Short-chain dehydrodenase (gene dltE)	0.39645	0.0140014	0.481358	0.0322926	0.313343	0.044956	0.220832	0.0357727	0.315474	0.00435462	0.293517	0.00232082	0.274214	0.00835654	0.454071	0.0270373	0.306172	0.00812541		0.557024	0.655383	0.936727	0.691673	0.943312	0.977116
CAC0537	Acetylxylan esterase, acyl-CoA esterase or GDSL lipase family, strong similarity to C-terminal region of endoglucanase E precursor	20.8528	1.01067	21.6077	7.7419	11.0639	3.97862	3.06625	1.79356	6.54886	0.10944	11.3336	0.970848	2.10159	0.0913028	16.9778	1.17564	11.5494	0.164092		0.147043	0.30308	1.02438	0.100782	0.785732	1.04388
CAC0538	Beta-mannanase ManB-like enzyme, contains ChW-repeats	0.110267	0.00475584	0.0868989	0.0126099	0.0783558	0.0104095	0	0	0.0702086	0.0023176	0.0870154	0.00454641	0	0	0.0885631	0.00759315	0.103901	0.00649845		0	0.807935	1.11052	0	1.01915	1.32602
CAC0539	Beta-mannanase ManB, contains ChW-repeats	0.104801	0.00410679	0.10723	0.0315143	0.132157	0.0316088	0.290649	0.0582912	0.108791	0.00127034	0.0762435	0.00206075	1.9878	0.101641	0.135681	0.0392457	0.116684	0.0106999		2.77334	1.01456	0.576914	18.9673	1.26533	0.882917
CAC0540	Beta-mannanase ManB-like enzyme, contains ChW-repeats	0.218268	0.0039813	0.215387	0.084382	0.273931	0.0832494	0.824512	0.147702	0.255102	0.0145587	0.124363	0.00753355	6.20885	0.273243	0.274543	0.0996584	0.215366	0.0163696		3.77752	1.18439	0.453994	28.446	1.27465	0.786206
CAC0541	SAM-dependent methyltransferase	0.208779	0.0220216	0.219472	0.0068854	0.213379	0.00428373	0.229623	0.0422084	0.218173	0.00807042	0.212359	0.00570785	0.238098	0.00911536	0.170556	0.0121828	0.170421	0.0164474		1.09984	0.994079	0.99522	1.14043	0.77712	0.798679
CAC0542	Methyl-accepting chemotaxis protein	1.74066	0.169924	3.466	0.150113	0.831566	0.813668	0.3715	0.358986	0.730884	0.047029	1.25718	0.0554762	0.140422	0.011293	1.32169	0.951378	1.01303	0.0495066		0.213425	0.210873	1.51182	0.0806717	0.38133	1.21822
CAC0543	Methyl-accepting chemotaxis protein	0.346107	0.0385325	0.447394	0.0506576	0.231895	0.132657	0.223086	0.0103323	0.142315	0.00581575	0.253581	0.000956525	0.0859088	0.00255079	0.182612	0.0786075	0.246453	0.00249028		0.644557	0.318096	1.09352	0.248215	0.408167	1.06278
CAC0544	Permease	0.0737007	0.00682061	0.106222	0.0238664	0.696502	0.436944	0.122185	0.0142929	0.129815	0.0185743	0.317819	0.005293	0.155952	0.00760861	0.106333	0.00766226	0.298728	0.0288419		1.65786	1.22212	0.456307	2.11602	1.00105	0.428897
CAC0545	Uncharacterized small protein, homolog of Treponema (6136517)	0.348487	0.0133521	0.291337	0.00989729	0.497322	0.0796972	0.415209	0.0667004	0.556034	0.0164857	0.432851	0.0313729	0.308477	0.00694941	0.21623	0.022195	0.449823	0.0172347		1.19146	1.90856	0.870364	0.885189	0.742198	0.904491
CAC0546	Uncharacterized membrane protein, homolog of Methanobacterium (2621593)	0.189633	0.00187822	0.115134	0.00769626	0.27853	0.0622258	0.264793	0.0531516	0.228711	0.0269146	0.337245	0.00127727	0.148487	0.0101834	0.104873	0.0078065	0.346758	0.00605736		1.39635	1.98648	1.21081	0.783026	0.910874	1.24496
CAC0547	Lactoylglutation lyase	0.370491	0.144245	0.298485	0.0112177	0.334505	0.0308822	0.329305	0.0590546	0.483754	0.0140215	0.370254	0.0365357	0.310156	0.0139472	0.284284	0.0183649	0.341758	0.0305777		0.888835	1.6207	1.10687	0.837149	0.952424	1.02168
CAC0548	Predicted metal-dependent hydrolase	0.692365	0.0323	0.607054	0.0605775	0.945439	0.0787231	1.04309	0.150568	0.556347	0.0380089	1.0111	0.0703141	1.07663	0.0399673	0.750556	0.121605	0.539468	0.0250211		1.50656	0.91647	1.06945	1.55501	1.23639	0.570601
CAC0549	Predicted transcriptional regulator	1.54095	0.171039	1.43942	0.0655055	2.44631	0.331372	2.49837	0.295054	1.14203	0.0973303	2.55134	0.174618	2.39398	0.115368	1.78844	0.364309	1.26249	0.0941434		1.62132	0.793392	1.04293	1.55358	1.24247	0.51608
CAC0550	Possible sigma factor	0.0772764	0.00210035	0.0923801	0.0118266	0.118137	0.00419825	0.0863976	0.0162592	0	0	0.257304	0.0234878	0.176219	0.0127795	0.0836181	0.0176725	0.0850422	0.00651791		1.11803	0	2.17802	2.28037	0.905153	0.719862
CAC0551	Uncharacterized protein with possible cell attachment and effacing function; Cell-adhesion domain;	0.0938933	0.00378046	0.113449	0.0129597	0.16429	0.0165822	0.10575	0.0245833	0.0685561	0.000737421	0.216157	0.0108649	0.208932	0.0133325	0.111251	0.0164461	0.120202	0.0120242		1.12628	0.604288	1.3157	2.22521	0.98062	0.731649
CAC0552	Protein containing cell-adhesion domain	2.00276	0.285504	1.94723	0.64842	5.46504	1.06034	3.30167	1.73782	0.635986	0.0180322	10.9104	0.340784	5.85895	0.454907	1.11949	0.422559	2.19642	0.146232		1.64856	0.32661	1.99639	2.92545	0.574915	0.401904
CAC0553	Hypothetical protein, CF-8 family	5.42912	0.629383	4.71688	1.56755	9.88504	0.46764	7.13735	3.88865	1.02671	0.01514	20.3963	0.745212	15.1199	0.763876	2.94684	1.07852	3.10939	0.281624		1.31464	0.217667	2.06335	2.78496	0.624742	0.314555
CAC0554	Autolytic lysozime (1,4-beta-N-acetylmuramidase), family 25 of glycosyl hydrolases ; peptodoglycan-binding domain	2.68631	0.328058	2.37401	0.714597	5.43399	0.300786	3.93801	2.0553	0.507097	0.0145766	11.2916	0.492965	8.39124	0.585642	1.61769	0.718596	1.96776	0.224701		1.46595	0.213604	2.07796	3.12371	0.681417	0.362121
CAC0555	Predicted membrane protein	0.522575	0.0345294	1.98943	0.523314	0.753903	0.231957	0.256626	0.0310379	1.85118	0.22863	1.07186	0.144951	0.382191	0.00613152	1.10083	0.0644019	0.680927	0.0856808		0.49108	0.930508	1.42174	0.731361	0.55334	0.903202
CAC0556	Uncharacterised conserved protein	0.859924	0.0549398	0.982792	0.245725	1.6862	0.43805	0.899315	0.0514237	1.18876	0.0773999	1.48853	0.0743562	1.59426	0.0558899	0.716697	0.0535877	1.70919	0.0558019		1.04581	1.20957	0.882774	1.85396	0.729245	1.01363
CAC0557	Predicted Zn-dependent protease with possible chaperone function	0.0638325	0.00461654	0.0682601	0.00636499	0.0934756	0.00380782	0.0728424	0.0119481	0.0700123	0.00140138	0.126356	0.00206836	0.121728	0.00204215	0.0710562	0.00716484	0.0705123	0.00100085		1.14115	1.02567	1.35175	1.90699	1.04096	0.754339
CAC0558	Hypothetical protein	2.66484	0.153705	3.84233	0.794275	3.04231	0.251928	4.06346	0.2591	4.31992	0.258161	2.24305	0.0578358	2.72571	0.159397	3.70549	0.432962	1.53362	0.280713		1.52485	1.1243	0.737284	1.02284	0.964387	0.504096
CAC0559	Transcriptional regulator, MarR/EmrR family	0.4977	0.0250309	0.563949	0.112516	0.39017	0.0439693	0.870256	0.093859	0.767735	0.0213453	0.373478	0.00300255	0.585755	0.0175674	0.642556	0.0729297	0.310944	0.0078265		1.74856	1.36135	0.95722	1.17692	1.13938	0.796946
CAC0560	Integral membrane protein similar to antibiotic resistance protein B.subtilis	0.300885	0.00479592	0.384171	0.0310457	0.352522	0.0560479	0.35241	0.0602343	0.46525	0.0127623	0.239019	0.0113295	0.352493	0.00535757	0.409358	0.0756773	0.202212	0.0122847		1.17124	1.21105	0.678024	1.17152	1.06556	0.573615
CAC0561	Cellulase CelE ortholog; dockerin domain;	0.282308	0.0303759	2.20269	0.228951	0.366202	0.0439733	0.127802	0.0247575	4.3139	0.286789	0.301714	0.0123675	0.0966356	0.00670936	1.40378	1.12449	0.415121	0.0219111		0.452705	1.95847	0.823901	0.342306	0.637301	1.13359
CAC0562	Predicted membrane protein	1.64464	0.095454	2.7527	1.26151	8.73713	5.08808	3.86993	1.07896	3.61675	0.0995821	9.07672	0.95897	5.53936	0.132072	2.33055	0.499304	14.8112	1.26677		2.35305	1.31389	1.03887	3.36812	0.846644	1.6952
CAC0563	Predicted membrane protein	0.906232	0.0737995	1.33028	0.602429	3.70155	2.15352	1.78319	0.618313	1.82032	0.155646	4.44509	0.107127	2.7164	0.295699	1.10973	0.368663	7.25187	0.488819		1.9677	1.36838	1.20087	2.99746	0.834207	1.95914
CAC0564	Response regulator (REC, HTH domains)	0.81296	0.0586156	0.729684	0.090037	1.41752	0.521339	1.26	0.181253	0.578406	0.00692168	1.56731	0.0748727	1.36111	0.153686	0.531081	0.0459805	1.78891	0.0684496		1.54989	0.79268	1.10567	1.67426	0.727823	1.262
CAC0565	Histidine kinase (HAMP, HisKA and HATPase domains)	0.50413	0.0334415	0.409488	0.0201278	0.775539	0.205329	0.678703	0.150967	0.334892	0.0222273	0.936452	0.0808652	0.779642	0.0209866	0.310486	0.0197487	1.17247	0.0415445		1.34629	0.817831	1.20748	1.54651	0.758229	1.51181
CAC0566	Malate dehydrogenase	1.00161	0.0452131	0.944229	0.0317441	0.695351	0.0289882	0.604399	0.0219285	0.689905	0.0149352	0.988611	0.0518365	0.665418	0.0217433	0.770097	0.0218109	1.00536	0.0316498		0.603429	0.730654	1.42174	0.66435	0.815584	1.44583
CAC0567	Putative methyltransferase	2.50314	0.151491	3.00492	0.141979	2.215	1.3748	3.62494	1.11122	2.92285	0.194259	2.04081	0.119432	2.26043	0.305549	2.65657	0.118481	2.26241	0.160474		1.44816	0.972687	0.921362	0.903039	0.884073	1.02141
CAC0568	Aspartate semialdehyde dehydrogenase (gene asd)	7.25361	0.629753	4.0668	0.810168	6.1044	2.21948	11.1363	1.41161	3.92922	0.165878	8.56844	0.550173	4.56233	0.284805	2.31624	0.281008	4.85647	0.373567		1.53528	0.966171	1.40365	0.628974	0.569549	0.795568
CAC0569	SACPA operon antiterminator (sacT)	0.413317	0.0340726	0.561846	0.0815897	0.714555	0.033533	0.600365	0.0884583	0.408574	0.0482226	0.63481	0.0479557	0.316583	0.0475597	0.464	0.100865	0.42178	0.0697221		1.45255	0.727199	0.8884	0.765957	0.825849	0.59027
CAC0570	PTS enzyme II, ABC component	4.44709	0.689365	2.60477	0.966021	6.6787	2.0924	12.3948	4.64382	1.73612	0.0419216	5.14756	0.389588	7.69076	0.745898	1.00167	0.408183	4.24594	0.311537		2.78718	0.666516	0.770742	1.72939	0.384553	0.635743
CAC0571	Predicted transcriptional regulator	0.59336	0.00580019	0.561418	0.0347606	0.565274	0.0113765	0.783431	0.1329	0.472638	0.0102403	0.659052	0.0416626	1.37689	0.0521856	0.672549	0.0517969	1.00619	0.0220285		1.32033	0.841864	1.1659	2.3205	1.19795	1.78001
CAC0572	Predicted membrane protein	0.532099	0.00577113	0.441029	0.0347192	0.598186	0.0125386	0.66002	0.119347	0.441793	0.0272561	0.583084	0.0703235	1.14621	0.0193787	0.498734	0.0311725	1.12884	0.097362		1.24041	1.00173	0.974754	2.15413	1.13084	1.8871
CAC0573	Uncharacterized protein, homolog YvqG B.subtilis	0.496083	0.0289991	0.436118	0.0205105	0.605013	0.0297485	0.779193	0.128286	0.442007	0.0136046	0.609112	0.0420546	1.18774	0.08721	0.509246	0.0218456	1.28437	0.0581248		1.57069	1.0135	1.00678	2.39424	1.16768	2.12288
CAC0574	Pectate lyase H (FS)	0.105543	0.00683966	0.478948	0.266798	0.138203	0.00146446	0.0828866	0.00594656	0.982037	0.0215435	0.105918	0.00286418	0.118119	0.000478135	0.256161	0.0644821	0.112801	0.0052765		0.785332	2.05041	0.766397	1.11915	0.534841	0.8162
CAC0575	Pectate lyase H (FS)	0.204068	0.0229257	1.53743	0.964267	0.303052	0.0145094	0.141824	0.0126703	3.42976	0.258968	0.178878	0.0102686	0.238863	0.0165844	0.696919	0.216025	0.205941	0.00723458		0.694984	2.23084	0.590256	1.17051	0.453302	0.679557
CAC0576	Hypothetical protein	0	0	0.0741484	0.0127716	0.0632796	0.00527255	0.065747	0.0103409	0.112273	0.0118853	0	0	0	0	0.0643403	0.000468614	0	0		NC	1.51416	0	NC	0.867723	0
CAC0577	Endo-arabinase related enzyme (family 43 glycosyl hydrolase domain and ricin B-like domain)	0.302841	0.0385038	0.917171	0.290084	0.463245	0.0207465	0.669197	0.161981	1.47523	0.0978017	0.311191	0.0125962	0.577295	0.062185	0.554652	0.0935241	0.380366	0.0175098		2.20973	1.60845	0.671762	1.90626	0.604742	0.821091
CAC0578	Cobalamine-dependent methionine synthase I (methyltransferase and cobalamine-binding domain)	1.17119	0.120257	0.670207	0.0928803	2.32769	0.636665	1.92444	0.201318	1.97239	0.11408	2.84474	0.00417927	1.19355	0.0782677	0.700777	0.0653621	3.05588	0.254216		1.64314	2.94295	1.22213	1.01909	1.04561	1.31284
CAC0579	Serine protein kinase (prkA protein), P-loop containing	0	0	0.0657979	0.0122909	0	0	0.0649565	0.00203551	0.179471	0.0137394	0.0626866	0.00258529	0	0	0	0	0	0		NC	2.72762	NC	NC	0	NC
CAC0580	Similar to yhbH B.subtilis	0.0791487	0.00748778	0.110128	0.0252791	0.103891	0.0130622	0.0920442	0.00171091	0.408227	0.0327499	0.0970217	0.00475678	0.0772296	0.00519011	0.103492	0.00694462	0.0831792	0.00206678		1.16293	3.70684	0.933877	0.975754	0.939745	0.800637
CAC0581	Stage V sporulation protein R	0.118316	0.00439874	0.153763	0.0560002	0.142232	0.0135607	0.117172	0.00661726	0.514826	0.0129762	0.134458	0.00405956	0.114521	0.00582216	0.11528	0.0162906	0.103566	0.0011328		0.990326	3.34817	0.945343	0.96792	0.749724	0.728146
CAC0582	Cobyrinic acid a,c-diamide synthase CobB/CbiA (CBIB protein)	0.954914	0.0491381	0.609081	0.0904346	1.09677	0.50673	0.821709	0.0361117	0.268488	0.0308928	0.846451	0.0369929	0.871612	0.0874054	0.633808	0.0429421	0.571765	0.0251392		0.860506	0.440808	0.771767	0.912764	1.0406	0.521317
CAC0583	CBIK protein (chain A, anaerobic cobalt chelatase)	2.17861	0.11061	1.82064	0.306718	2.74579	1.16975	1.80077	0.0876877	0.843985	0.0330949	2.1057	0.134476	2.03469	0.138477	1.57465	0.118483	1.56909	0.0745767		0.82657	0.463566	0.766882	0.933943	0.86489	0.571454
CAC0584	Precorrin-6B methylase 1 CobL1/CbiE	0.419227	0.0128349	0.388757	0.0757764	0.544342	0.181252	0.464796	0.107553	0.193343	0.0236683	0.527344	0.0634012	0.48671	0.0254466	0.361874	0.0369142	0.401467	0.0359538		1.1087	0.497337	0.968774	1.16097	0.930849	0.737527
CAC0585	N-terminal CheY reciever domain fused to C-terminal uncharacterized CheX-like domain	0.600974	0.0233386	0.531619	0.0800282	0.672697	0.103558	0.89283	0.129358	0.350305	0.0115318	0.700577	0.00956759	0.913902	0.057835	0.356733	0.0376546	0.878236	0.0569434		1.48564	0.658939	1.04144	1.5207	0.671032	1.30555
CAC0586	CheX protein (uncharacterized ORF in chemotaxis operon)	0.595239	0.0329407	0.59096	0.0682127	0.634644	0.133395	0.906345	0.085452	0.348919	0.010719	0.653635	0.0288459	0.981607	0.0417298	0.38464	0.0131094	0.747711	0.103103		1.52266	0.590428	1.02992	1.6491	0.650872	1.17816
CAC0587	Flavodoxin	0.200962	0.0194547	0.346086	0.10105	0.0732443	0.00495574	0.328111	0.11266	0.414935	0.026855	0.103843	0.00517125	0.28024	0.0182768	0.351121	0.010351	0.100194	0.00374835		1.6327	1.19893	1.41776	1.3945	1.01455	1.36794
CAC0588	Hypothetical protein	0.148199	0.0259852	0.280226	0.0862116	0.0657857	0.013663	0.272921	0.110916	0.316358	0.0148737	0.0860929	0.00341909	0.215897	0.0278729	0.287485	0.0190507	0.0778771	0.00373224		1.84159	1.12894	1.30869	1.45681	1.0259	1.1838
CAC0589	Biotin-(acetyl-CoA carboxylase)ligase	1.28822	0.0862319	0.92124	0.0601805	1.25843	0.540101	1.99512	0.103005	1.29745	0.0214167	1.50164	0.0618667	1.48287	0.0197745	0.991041	0.0779027	1.33332	0.00916091		1.54874	1.40838	1.19326	1.1511	1.07577	1.05951
CAC0590	Riboflavin biosynthesis protein RIBD (pirimidine deaminase and pirimidine reductase)	9.35753	0.103435	8.70619	3.60112	19.4554	8.26936	8.73596	0.344128	6.08403	0.0652382	16.7849	0.364593	10.2325	0.149722	6.17862	3.14431	9.98421	0.332362		0.933576	0.698817	0.862735	1.09351	0.709682	0.513184
CAC0591	Riboflavin synthase alpha chain	1.5754	0.0460092	1.66039	0.654646	4.11335	1.54644	1.62734	0.169144	1.36643	0.10305	3.38786	0.327938	1.98262	0.255701	1.2305	0.483141	1.77864	0.165509		1.03297	0.822958	0.823626	1.25849	0.741089	0.432407
CAC0592	Riboflavin biosynthes protein RIBA (GTPcyclohydrolase/3,4-dihydroxy-2-butanone 4-phosphate synthase)	2.67831	0.216487	2.87455	1.27534	6.86815	2.74676	2.67059	0.0931226	2.17646	0.107293	4.93477	0.508603	3.53637	0.245164	1.92608	0.849835	3.24881	0.333981		0.997119	0.757146	0.7185	1.32037	0.670043	0.473025
CAC0593	Riboflavin synthase beta-chain	4.3421	0.318215	3.766	1.46299	8.5103	3.9206	3.45468	0.23361	3.15085	0.0567089	6.64576	0.311465	5.22184	0.234324	2.46418	1.13525	4.05724	0.267359		0.795626	0.836657	0.780908	1.20261	0.654322	0.476744
CAC0594	Predicted phosphate-utilizing enzyme involved in pyridoxine/purine/histidine biosynthesis	7.00815	0.428253	11.1555	2.70532	10.7608	2.75781	8.70596	0.53284	20.9741	0.505642	9.13739	0.169993	9.75896	0.218012	12.6435	1.98485	12.1292	0.542614		1.24226	1.88015	0.849137	1.39252	1.13339	1.12716
CAC0595	Glutamine amidotranspherase (possibly involved in histidine and purine biosinthesis)	2.56769	0.198768	5.62242	2.10355	4.80644	0.673758	4.99817	0.412674	11.433	1.01754	3.66254	0.417072	4.20967	0.187823	7.33783	1.04271	5.90821	0.676055		1.94657	2.03347	0.762008	1.63948	1.3051	1.22923
CAC0596	Spore germination protein. gerKA	0.213078	0.009004	0.361704	0.116243	0.338174	0.0523924	0.400019	0.0860985	0.504971	0.0108437	0.283975	0.0102077	0.424657	0.0230389	0.643099	0.102458	0.399588	0.000433586		1.87733	1.39609	0.839732	1.99296	1.77797	1.18161
CAC0597	Spore germination protein, gerKB	0.0779943	0.00105098	0.111478	0.0260151	0.0873427	0.00378796	0.115163	0.0138972	0.116814	0.00294021	0.0937898	0.00177504	0.125527	0.0096749	0.191004	0.0213669	0.101469	0.00463515		1.47656	1.04787	1.07381	1.60945	1.71338	1.16173
CAC0598	Spore germination protein, gerKC	0.0932095	0.000796643	0.141113	0.0344154	0.113152	0.00231843	0.134279	0.0194495	0.118002	0.00477209	0.108969	0.00141481	0.146506	0.00413428	0.253127	0.0308467	0.112087	0.00249347		1.44061	0.836227	0.963034	1.5718	1.79379	0.990587
CAC0599	Transcriptional regulator, GntR family	1.32902	0.136684	0.980403	0.0646361	1.00201	0.0579224	1.14917	0.0183329	0.906822	0.0408548	1.12907	0.0596746	1.19655	0.042101	0.969887	0.0220863	0.831324	0.0317385		0.864673	0.924948	1.1268	0.900324	0.989274	0.829656
CAC0600	Predicted membrane protein	0.525404	0.0464815	0.431404	0.0149489	0.455704	0.0308421	0.391045	0.00248293	0.490716	0.0096337	0.372748	0.00574043	0.440715	0.0183482	0.439115	0.0114911	0.345647	0.0057324		0.744274	1.13749	0.817961	0.838812	1.01787	0.758491
CAC0601	Unchracterized membrane protein, possible permease	0	0	0.0634618	0.00508058	0	0	0	0	0	0	0	0	0	0	0.0623376	0.00323586	0	0		NC	0	NC	NC	0.982285	NC
CAC0602	ATP-dependent zinc metallopeptidase FtsH (cell dividion protein)	2.15462	0.101301	2.32832	0.311992	2.28707	0.137283	2.20243	0.317845	2.83992	0.0790937	2.16262	0.231517	2.08571	0.0990224	2.15476	0.120568	2.60551	0.199739		1.02219	1.21973	0.945587	0.968014	0.925457	1.13924
CAC0603	Superfamily I DNA and RNA helicase	1.08082	0.0500739	1.08149	0.0753234	1.22225	0.0702815	1.23502	0.0235888	1.33566	0.0646828	1.13542	0.0683014	1.12052	0.0707856	1.07517	0.149623	1.31884	0.0966371		1.14267	1.23502	0.928956	1.03673	0.994154	1.07903
CAC0604	Acyl carrier protein phosphodiesterase	0.233354	0.00480851	0.56179	0.157145	0.277679	0.027027	0.403231	0.0815317	0.702906	0.00621546	0.262155	0.019888	0.427921	0.0101732	0.567102	0.0334498	0.286912	0.00735793		1.72798	1.25119	0.944094	1.83379	1.00946	1.03325
CAC0605	Predicted phosphatase	0.179545	0.00371944	0.449558	0.119663	0.200516	0.03757	0.272768	0.0594598	0.525005	0.0187403	0.19699	0.00589056	0.305737	0.0179552	0.437976	0.0263206	0.189922	0.00306073		1.51922	1.16782	0.982417	1.70285	0.974236	0.947166
CAC0606	C-terminal region cation efflux system protein CZCD	1.45117	0.160805	1.63621	0.267599	1.2572	0.110024	1.74952	0.164281	1.48361	0.0871032	1.40804	0.145198	1.86002	0.0935488	1.42701	0.134998	1.1702	0.0691759		1.20559	0.906735	1.11998	1.28174	0.872141	0.930797
CAC0607	Aspartyl aminopeptidase	1.14563	0.0576294	1.47282	0.30268	0.755135	0.0861834	1.20644	0.131034	0.84431	0.0426331	0.941363	0.0154997	1.4891	0.0981262	1.35134	0.0915422	0.673946	0.0237073		1.05309	0.573262	1.24661	1.29981	0.917518	0.892483
CAC0608	Diaminopimelate decarboxilase, lisA	0.252945	0.0167309	0.613421	0.130486	0.445511	0.0340376	0.525719	0.103834	0.85881	0.0220226	0.292829	0.0430529	0.379375	0.00934995	0.515144	0.0776021	0.416057	0.02216		2.07839	1.40003	0.657289	1.49983	0.839789	0.933888
CAC0609	Cyclic beta 1-2 glucan synthetase	0.0821355	0.000784159	0.0868182	0.0025644	0.0769752	0.00264026	0.0916909	0.00782147	0.0915391	0.00451401	0.092044	0.00941223	0.0788032	0.00469285	0.0864625	0.00225273	0.0685562	0.00113115		1.11634	1.05438	1.19576	0.959429	0.995902	0.890627
CAC0610	Hypothetical protein	0.0896156	0.00870524	0.0869373	0.0141341	0	0	0.0651226	0.000614646	0.136166	0.0071011	0.0675331	0.00105352	0.11475	0.0102986	0.116944	0.0310626	0.0679588	0.00878209		0.726689	1.56625	NC	1.28047	1.34515	NC
CAC0611	Predicted membrane protein, YohK family	0.171344	0.0378749	0.140997	0.0380286	0.0822663	0.00742808	0.098838	0.00369613	0.289895	0.00555397	0.110782	0.00391165	0.226371	0.0195497	0.22795	0.0964921	0.121255	0.0261558		0.57684	2.05604	1.34663	1.32115	1.6167	1.47393
CAC0612	Predicted membrane protein YohJ family	0.207056	0.067799	0.151398	0.0420461	0.103904	0.0114886	0.125451	0.00730254	0.35013	0.0234986	0.148251	0.0042503	0.255904	0.0202599	0.240498	0.0877651	0.15062	0.0417258		0.605876	2.31265	1.4268	1.23591	1.58852	1.44961
CAC0613	Spore coat protein F	0.106418	0.0027376	0.117425	0.0296748	0.112008	0.00568753	0.108825	0.0168729	0.101332	0.00377483	0.106196	0.00901523	0.103609	0.00771931	0.0804321	0.010844	0.103837	0.00579474		1.02262	0.86295	0.948106	0.9736	0.684965	0.927046
CAC0614	Spore coat protein F	0.0818341	0.0020831	0.0962792	0.0192477	0.090663	0.00283468	0.0911866	0.00915338	0.0934236	0.0100967	0.0824881	0.00379078	0.0821518	0.00400461	0.0713044	0.00768424	0.0892765	0.00335503		1.11429	0.97034	0.909832	1.00388	0.7406	0.984707
CAC0615	Uncharacterized consrved protein, YHJR B.subtilis family	0	0	0	0	0	0	0	0	0	0	0	0	0	0	0	0	0	0		NC	NC	NC	NC	NC	NC
CAC0616	Predicted membrane protein	0.402214	0.0181278	0.424039	0.118383	0.572022	0.0195719	0.303539	0.0110624	0.203808	0.00524144	0.5404	0.0285704	0.553432	0.0214252	0.343962	0.0205791	0.390157	0.0109799		0.754671	0.480635	0.944718	1.37596	0.811157	0.682066
CAC0617	Hypothetical protein, CF-25 family	0.138894	0.0174784	0.119915	0.00264416	0.12573	0.0115116	0.133223	0.0100755	0.12073	0.00107408	0.15104	0.00472009	0.146851	0.00895617	0.128775	0.00591846	0.132344	0.0038546		0.959174	1.0068	1.20131	1.05729	1.07389	1.05261
CAC0618	Uncharacterised permease, similar to ABC transporter (permease)	0.163024	0.00967433	0.197259	0.00707625	0.151842	0.00742285	0.176379	0.021568	0.228955	0.00805545	0.139075	0.00293041	0.199106	0.00876215	0.177778	0.0130287	0.160084	0.00348217		1.08192	1.16068	0.915921	1.22133	0.901239	1.05428
CAC0619	Nitrate ABC transporter ATP binding protein	0.0874011	0.00396825	0.0991874	0.00274695	0.0752774	0.00327849	0.0885887	0.00773842	0.0964521	0.00146798	0.0729405	0.00257571	0.106536	0.00784938	0.0977537	0.00757558	0.078291	0.00116222		1.01359	0.972422	0.968956	1.21893	0.985545	1.04003
CAC0620	ABC transporter, periplasmic-binding, putative	0.0807751	0.00154873	0.0855723	0.00562921	0.0731908	0.00249589	0.0752473	0.00353839	0.0895121	0.00564731	0.0680026	0.00207711	0.0847978	0.00543842	0.0870968	0.00122088	0.0796712	0.00457195		0.931565	1.04604	0.929115	1.0498	1.01782	1.08854
CAC0621	Exopolyphosphatase	0	0	0	0	0	0	0	0	0	0	0	0	0.0657154	0.00615316	0	0	0	0		NC	NC	NC	NC	NC	NC
CAC0622	Polyphosphate kinase	0.0752333	0.00726051	0.0754416	0.00260187	0.0810435	0.0170223	0.0928148	0.0162707	0.0932341	0.0295183	0.0789382	0.00918049	0.0700413	0.00213996	0.076584	0.0024134	0.0708323	0.00606531		1.23369	1.23584	0.974023	0.930988	1.01514	0.874004
CAC0623	Hypothetical protein	0.284966	0.0270391	1.07095	1.05701	0.241174	0.0167018	0.658132	0.248181	2.44327	0.246593	0.315787	0.0210668	1.47733	0.186184	0.41065	0.246389	0.177965	0.00825812		2.30951	2.2814	1.30937	5.18425	0.383443	0.737909
CAC0624	Hypothetical protein	0	0	0.0656337	0.00982488	0.0693063	0.0188062	0.0838106	0.0219112	0.0898466	0.0127736	0	0	0.0743778	0.00433757	0	0	0	0		NC	1.36891	0	NC	0	0
CAC0625	Possible periplasmic aspartyl protease	0.368723	0.02848	0.317837	0.0944006	0.355131	0.146487	0.167374	0.0119529	0.418204	0.00694302	0.21973	0.0196085	0.423824	0.0332989	0.723447	0.182229	0.889452	0.0176348		0.45393	1.31578	0.618728	1.14944	2.27616	2.50457
CAC0626	Tryptophan-tRNA synthetase, trpS	0.267103	0.00631512	0.626508	0.458067	0.340621	0.0178544	0.352305	0.059222	0.261918	0.0143658	0.321988	0.0602123	0.352038	0.00917715	1.54629	0.487769	0.232494	0.0105154		1.31899	0.41806	0.945298	1.31799	2.46811	0.682559
CAC0627	Transcriptional regulator, MarR/EmrR family	0.899688	0.073952	1.39716	0.637976	0.864973	0.0222934	0.958749	0.0917245	0.815047	0.0584821	1.17534	0.186245	0.982875	0.0491161	2.09508	0.371577	0.690702	0.0846448		1.06565	0.583362	1.35881	1.09246	1.49954	0.798524
CAC0628	Putative Mn transporter, NRAMP family	0.101249	0.00173963	0.151382	0.0314271	0.0986389	0.00549727	0.130517	0.00993569	0.116861	0.00590176	0.0955405	0.00394384	0.132108	0.00543733	0.182223	0.0264452	0.0944784	0.00371135		1.28907	0.771962	0.968589	1.30478	1.20373	0.957822
CAC0629	Predicted hydrolase of the HAD family	0.561695	0.0376352	0.635164	0.116511	0.678735	0.069396	0.971954	0.106456	0.72102	0.0412675	0.76286	0.0512347	0.697673	0.0133913	0.500137	0.115799	0.579685	0.0367109		1.7304	1.13517	1.12394	1.24209	0.787415	0.854067
CAC0630	Peptide chain ralease factor 3 (RF-3)	0.630085	0.0170108	0.522828	0.0711222	0.471988	0.0393156	0.628094	0.0368582	0.652518	0.0513035	0.620943	0.0377238	0.653305	0.0231889	0.587896	0.0431239	0.531018	0.029028		0.99684	1.24806	1.31559	1.03685	1.12445	1.12507
CAC0631	Signal transduction protein containing diguanylate cyclase/phosphodiesterase domain (GGDEF) and domain (EAL)	0.153622	0.00362556	0.114832	0.00913153	0.193861	0.00858685	0.203379	0.0182063	0.0981646	0.00496714	0.22716	0.0252044	0.179014	0.00108529	0.0967413	0.00265615	0.212442	0.00458791		1.32389	0.854855	1.17177	1.16529	0.842461	1.09585
CAC0632	Predicted phosphatase	0.699204	0.102485	0.455046	0.0552701	0.628249	0.026394	0.813605	0.114806	0.504599	0.0210621	0.760494	0.0396221	0.691713	0.049201	0.421592	0.0248135	0.540475	0.0159725		1.16362	1.1089	1.2105	0.989286	0.926483	0.860288
CAC0633	Predicted phosphatase	1.08095	0.0748102	0.859392	0.0655712	1.16371	0.0321545	1.43741	0.150413	0.715203	0.0434338	1.10449	0.0753526	1.02276	0.0471418	0.56409	0.0436454	1.00525	0.0357709		1.32976	0.83222	0.949108	0.946162	0.656383	0.863829
CAC0634	Predicted membrane protein	1.05749	0.237538	2.15804	1.2302	1.19791	0.156838	1.98249	0.522043	2.86729	0.0692278	0.763207	0.0663871	2.01982	0.101167	2.5264	0.285323	1.6042	0.144272		1.87472	1.32866	0.637116	1.91001	1.17069	1.33917
CAC0635	Zinc finger domain	34.9447	2.18775	37.9276	4.46222	32.2208	1.23834	36.4424	5.82933	29.7196	0.579061	34.3679	3.42253	32.5134	2.92417	26.8087	1.34998	27.9343	3.64871		1.04286	0.783589	1.06664	0.930422	0.70684	0.866966
CAC0636	Signal transduction protein containing diguanilate cyclase/phosphodiesterase domain (GGDEF)	0.579664	0.0292612	0.637759	0.0413132	0.416877	0.083311	0.502439	0.0606392	0.409873	0.0175006	0.564371	0.0242523	0.666045	0.0658471	0.714371	0.0863548	0.283688	0.00908395		0.866777	0.642677	1.35381	1.14902	1.12013	0.680509
CAC0637	Tyrosyl-tRNA synthetase	1.72417	0.133931	1.78383	0.0727531	1.29255	0.349307	1.39514	0.0281043	1.37986	0.0302018	1.61883	0.030567	1.76213	0.0455923	1.94255	0.248225	0.861994	0.0741876		0.809166	0.773537	1.25243	1.02202	1.08898	0.666894
CAC0638	Hypothetical protein	0.890564	0.0265438	0.703748	0.156159	0.7722	0.043199	0.94149	0.121959	0.437358	0.036509	1.31588	0.0297126	0.954845	0.0350064	0.710101	0.040783	1.22342	0.0718031		1.05718	0.621469	1.70406	1.07218	1.00903	1.58433
CAC0639	Flagellar biosynthesis related protein	9.58726	0.0275361	6.3802	0.259815	7.04453	0.18697	9.25435	0.684653	4.81569	0.178453	9.10616	0.251365	8.15616	0.320681	7.09113	0.722025	7.22024	0.346411		0.965276	0.754787	1.29266	0.850729	1.11143	1.02494
CAC0640	Predicted phoshohydrolase	3.56902	0.0937859	2.67391	0.0913646	3.03411	0.0708027	3.45474	0.218238	1.84463	0.0631803	3.82543	0.180705	3.23354	0.0886557	2.51752	0.13544	2.84432	0.119456		0.96798	0.689863	1.26081	0.906002	0.941515	0.937447
CAC0641	Uncharacterized conserved protein	0.501133	0.0711762	0.41315	0.0236066	0.406201	0.048316	0.457378	0.0574517	0.166703	0.0186722	0.33491	0.0228616	0.528364	0.0229692	0.303539	0.0493236	0.382046	0.0235252		0.912687	0.403493	0.824494	1.05434	0.734694	0.940533
CAC0642	Conserved domain seen in the bacterial SpoT	1.31123	0.0728938	1.30704	0.0889536	0.977891	0.135254	0.811134	0.0349424	0.722536	0.0165298	0.98681	0.039539	1.3737	0.135276	1.30707	0.157923	0.553612	0.0427268		0.618604	0.552801	1.00912	1.04764	1.00002	0.566129
CAC0643	Putative spore germination protein	0	0	0	0	0	0	0	0	0	0	0	0	0	0	0	0	0	0		NC	NC	NC	NC	NC	NC
CAC0644	Spore germination protein gerKA	0.180446	0.0253456	0.156809	0.00566873	0.177588	0.0275907	0.213547	0.0311466	0.171304	0.0127489	0.162929	0.00163047	0.241863	0.0164783	0.160097	0.00363424	0.125756	0.00659653		1.18344	1.09244	0.917452	1.34036	1.02097	0.708129
CAC0645	Similar to spore germination protein	0.217585	0.0162126	0.186331	0.0127156	0.207421	0.0279022	0.226392	0.0277691	0.184891	0.0124328	0.19301	0.00784535	0.275102	0.00710384	0.163027	0.00542648	0.166339	0.00732178		1.04048	0.992276	0.93052	1.26434	0.874936	0.801936
CAC0646	Leucyl-tRNA synthetase	0.900913	0.0829893	1.80317	0.41698	1.07637	0.122104	0.966074	0.148591	1.40629	0.0667989	0.896715	0.0481517	1.13222	0.0661723	1.63834	0.702278	0.835384	0.0818133		1.07233	0.779899	0.833089	1.25675	0.90859	0.77611
CAC0647	Predicted membrane protein	1.56155	0.106797	1.0145	0.0612926	1.78046	0.319572	2.50982	0.102271	1.08968	0.140644	1.70422	0.36807	1.73028	0.12051	1.02599	0.0629199	1.75044	0.341482		1.60725	1.0741	0.957175	1.10805	1.01132	0.983136
CAC0648	Molecular chaperone, DnaJ family (contain C-term. Zn finger domain)	1.20562	0.0614871	0.775147	0.0152612	1.51708	0.266277	2.30499	0.0810452	0.831861	0.0645139	1.465	0.0325241	1.48884	0.0505961	0.767247	0.0435374	1.69596	0.114088		1.91187	1.07317	0.965666	1.23491	0.989808	1.11791
CAC0649	Uncharacterized protein, homolog of Thermotoga maritima (4982386)	2.91807	0.0121495	1.86106	0.0344128	3.47507	0.691127	6.76809	0.229839	2.08923	0.04801	3.52782	0.263381	3.78641	0.15794	1.76935	0.141932	3.55326	0.131133		2.31937	1.1226	1.01518	1.29757	0.950724	1.0225
CAC0650	Adenilate cyclase, class2 (thermophilic)	0.685815	0.0129107	0.424452	0.0261804	0.790283	0.117063	1.47839	0.08988	0.413312	0.0290309	0.82635	0.056581	0.919561	0.0278995	0.405591	0.0264885	0.813932	0.0157287		2.15567	0.973754	1.04564	1.34083	0.955564	1.02992
CAC0651	Hypothetical protein	0.24065	0.0277684	0.198091	0.0200213	0.255014	0.0452374	0.326831	0.0252383	0.349677	0.016963	0.255405	0.0106327	0.266106	0.011584	0.203848	0.00738035	0.239901	0.0153829		1.35812	1.76523	1.00153	1.10578	1.02906	0.940736
CAC0652	Uncharacterized conserved membrane protein, similar to MDR (VANZ) ORF of Enterococcus	0.234765	0.0115494	0.228472	0.0163319	0.292614	0.0524328	0.437621	0.090124	0.417373	0.0231129	0.296544	0.0154712	0.295564	0.00613676	0.239043	0.00521676	0.318037	0.0111788		1.86408	1.8268	1.01343	1.25898	1.04627	1.08688
CAC0653	Response regulator (CheY-like receiver domain and HTH DNA binding domain)	0.303862	0.0220087	0.235077	0.0122052	0.263899	0.0146316	0.201662	0.035531	0.342117	0.00912615	0.300956	0.00674682	0.165562	0.0129149	0.219341	0.0149376	0.342411	0.0314092		0.663664	1.45534	1.14042	0.544861	0.93306	1.29751
CAC0654	Sensory transduction histidine kinase	0.43635	0.00825123	0.38386	0.0215089	0.44168	0.00941541	0.349644	0.0497209	0.470715	0.0262106	0.443236	0.0116797	0.252255	0.00278575	0.363021	0.0222922	0.725367	0.0394352		0.801293	1.22627	1.00352	0.578103	0.945714	1.64229
CAC0655	Hypothetical protein, CF-26 family	0.256963	0.0247858	0.621059	0.0278825	0.149266	0.0778312	0.1351	0.0161606	0.427675	0.0857707	0.130962	0.0045809	0.204337	0.0427738	0.369545	0.0182321	0.118785	0.0186051		0.525757	0.688623	0.877376	0.7952	0.595024	0.795793
CAC0656	Predicted transposase (3' fragment)	0	0	0	0	0	0	0	0	0	0	0	0	0.0626062	0.00213754	0	0	0	0		NC	NC	NC	NC	NC	NC
CAC0657	Predicted transposase (5' fragment)	0.350608	0.0239914	0.319168	0.0228433	0.280574	0.0458416	0.425401	0.0751319	0.192466	0.0095425	0.215473	0.00665808	0.493797	0.0260328	0.333833	0.0364247	0.215295	0.00289656		1.21332	0.603024	0.767972	1.4084	1.04595	0.767338
CAC0658	Fe-S oxidoreductase	0.728094	0.0434558	1.26453	0.313963	0.103355	0.0256902	0.177401	0.0292029	0.783532	0.0278071	0.22556	0.00776005	0	0	0.793348	0.348696	0.195498	0.0082591		0.243651	0.619625	2.18238	0	0.627387	1.89153
CAC0659	Predicted Zn-dependent peptidase	0.518235	0.0872141	0.840775	0.245416	0.0885568	0.0140963	0.133326	0.0218347	0.52477	0.00873425	0.181427	0.00579149	0	0	0.505565	0.208223	0.144456	0.00630653		0.257269	0.624151	2.04871	0	0.601309	1.63123
CAC0660	Hypothetical protein, CF-26 family	5.73066	0.37491	15.6315	5.28698	0.735788	0.335786	0.952946	0.244792	10.1899	1.20786	1.36585	0.0713122	0.475017	0.110078	6.40039	3.41256	1.35817	0.363422		0.166289	0.651882	1.85631	0.0828905	0.409455	1.84587
CAC0661	ABC transporter ATP-binding protein (multidrug resistance protein)	0.274258	0.0148813	0.513315	0.142906	0.0976762	0.00791707	0.110179	0.01801	0.300065	0.0207426	0.125873	0.0061182	0.0857298	0.00472548	0.36219	0.141602	0.129354	0.00148747		0.401734	0.584564	1.28867	0.312588	0.70559	1.32431
CAC0662	Sugar ABC transporter, periplasmic sugar-bindind protein	0	0	0.0955586	0.0240012	0	0	0	0	0.0682448	0.0129301	0.0791265	0.00691446	0	0	0.074387	0.0185797	0.0707868	0.0011135		NC	0.714168	NC	NC	0.778444	NC
CAC0663	Hypothetical protein	0.613067	0.0714387	3.20143	1.52941	0.915248	0.248725	0.311281	0.0566851	1.87647	0.138507	1.62469	0.0722467	0.127112	0.0110991	1.59633	0.97547	1.28851	0.126646		0.507744	0.586136	1.77514	0.207339	0.49863	1.40783
CAC0664	Sugar-binding periplasmic protein	0	0	0.113158	0.0196883	0	0	0	0	0.077401	0.00810091	0.0762785	0.00482105	0	0	0.0788373	0.0208462	0.0649979	0.00233709		NC	0.684006	NC	NC	0.696699	NC
CAC0665	ABC-type sugar transport system, permease component	0.086412	0.0020719	0.271982	0.0406878	0.0943893	0.00773121	0.0726934	0.000284551	0.138463	0.0106856	0.145563	0.00500315	0	0	0.19083	0.0867133	0.109602	0.00256585		0.841242	0.509086	1.54216	0	0.701625	1.16117
CAC0666	Sugar permease	0.12484	0.0102407	0.463347	0.0899225	0.141326	0.0152798	0.0865697	0.00363683	0.254376	0.00946075	0.232273	0.0134919	0.0639586	0.0021644	0.341444	0.154973	0.16873	0.0071381		0.693444	0.548998	1.64352	0.512324	0.736909	1.19391
CAC0667	Sugar-binding periplasmic protein	0.157453	0.004694	0.606709	0.121471	0.170057	0.0191541	0.110858	0.0030491	0.333696	0.00790485	0.275477	0.0118827	0.0895517	0.00662223	0.449914	0.199371	0.216034	0.00252081		0.704069	0.550009	1.61992	0.568752	0.741565	1.27036
CAC0668	Predicted membrane protein	0.082628	0.0135751	0.147296	0.0269266	0.0743674	0.00377004	0	0	0.0876632	0.00631536	0.098622	0.00295628	0.0641781	0.00105718	0.125093	0.0347894	0.0805929	0.00269118		0	0.59515	1.32615	0.776712	0.849263	1.08371
CAC0669	Hypothetical protein	0.0798628	0.0052083	0.0894208	0.0092042	0.102033	0.0699195	0.0909965	0.0065855	0.0981731	0.00977678	0.0643576	0.00386302	0.0800081	0.00293294	0.0882562	0.00123973	0	0		1.13941	1.09788	0.630754	1.00182	0.986976	0
CAC0670	Hypothetical protein	0.0697683	0.00486305	0.0813579	0.00632002	0.0973793	0.0298607	0.111951	0.0277166	0.113099	0.0357129	0.0747444	0.00504817	0.0769359	0.00704108	0.0706143	0.00254074	0.0816699	0.0116629		1.6046	1.39015	0.76756	1.10273	0.867946	0.838678
CAC0671	Ortholog yrbG, yetE, ykjA, ydfS, ydfR B.subtilis	0	0	0	0	0	0	0	0	0	0	0	0	0	0	0	0	0	0		NC	NC	NC	NC	NC	NC
CAC0672	Fision threonyl-tRNA synthetase (N-terminal part) and uridine kinase	0.543496	0.0229119	0.468434	0.037813	0.552713	0.0269601	0.587238	0.0443034	0.610272	0.0247378	0.574012	0.0291752	0.496237	0.0188555	0.440179	0.00723374	0.490613	0.0291206		1.08048	1.30279	1.03853	0.913047	0.939684	0.887646
CAC0673	L-serine dehydratase, beta chain	0.948877	0.0721516	0.863774	0.105942	1.03716	0.111176	0.922223	0.0589901	1.18084	0.0222518	0.978664	0.0216483	0.81758	0.0336815	0.759443	0.0493551	0.767892	0.0387597		0.971911	1.36708	0.943598	0.861629	0.879214	0.740378
CAC0674	L-serine dehydratase, alpha chain	0.482677	0.0370201	0.450132	0.0331759	0.488235	0.0328235	0.547387	0.0575166	0.61759	0.0381041	0.523157	0.033595	0.46611	0.0156697	0.390062	0.020482	0.4159	0.00381228		1.13407	1.37202	1.07153	0.965676	0.86655	0.851844
CAC0675	Hypothetical protein	0.0641	0.00115126	0	0	0.0645936	0.00532019	0.0626261	0.00582166	0	0	0.0654283	0.00461234	0	0	0	0	0	0		0.977007	NC	1.01292	0	NC	0
CAC0676	Phosphatidylserine synthase	3.1416	0.649969	2.15408	0.222011	3.01305	0.102274	3.52247	0.564251	2.04283	0.0998917	3.00902	0.229361	3.21797	0.204215	1.97615	0.0521582	2.72035	0.135018		1.12123	0.948356	0.99866	1.02431	0.917399	0.902856
CAC0677	uncharacterized conserved protein, YdjX/UPF0043 family	2.03264	0.0826659	1.0406	0.126902	2.20677	0.106927	2.09128	0.0770722	0.847061	0.0225222	3.01487	0.153091	1.4959	0.0120448	1.13385	0.119824	1.83462	0.0236205		1.02885	0.814012	1.36619	0.735939	1.08961	0.831357
CAC0678	CBS domains	0.94316	0.145346	0.457874	0.119944	0.911196	0.0231718	0.963806	0.158217	0.341207	0.00440287	1.19109	0.0596087	0.588406	0.121856	0.379887	0.101482	0.741437	0.0634644		1.02189	0.745199	1.30718	0.623867	0.829676	0.813697
CAC0679	Unsharacterized protein, BmrU family	2.19162	0.152337	1.98197	0.216447	1.86433	0.0857924	1.92914	0.319134	1.3838	0.0724187	2.58456	0.235581	1.6046	0.0271465	2.10823	0.0792167	1.10746	0.100283		0.880232	0.698193	1.38632	0.732152	1.0637	0.594028
CAC0680	Predicted membrane protein	0.694708	0.0212751	0.68645	0.0552671	0.754852	0.019696	0.79882	0.0198375	0.550928	0.0360176	0.804835	0.0430926	0.698443	0.014248	0.694275	0.0397907	0.489017	0.0114705		1.14987	0.802577	1.06622	1.00538	1.0114	0.647832
CAC0681	Nitrogen regulatory protein PII, gene nrgB	4.00324	0.1926	2.94403	0.0902475	2.73666	0.15143	4.22774	0.124377	3.67984	0.177901	4.09195	0.149017	7.41252	0.237045	2.49872	0.22244	8.03379	0.541734		1.05608	1.24994	1.49524	1.85163	0.848741	2.93562
CAC0682	Ammonium transporter (membrane protein nrgA)	0.24194	0.0118625	0.223176	0.0239932	0.308844	0.0458261	0.608188	0.132995	0.367324	0.0148718	0.557629	0.0129142	2.17125	0.160479	0.554073	0.13243	3.52965	0.193301		2.51379	1.64589	1.80554	8.97432	2.48267	11.4286
CAC0683	Hypothetical protein	2.97168	0.513045	0.601394	0.196839	1.61616	0.135682	2.28942	0.193071	0.588676	0.044065	3.47361	0.21557	2.24321	0.0752431	0.658308	0.0938896	2.04456	0.217664		0.770412	0.978853	2.14929	0.75486	1.09464	1.26507
CAC0684	CBS domains	6.85638	0.853147	1.13255	0.387443	3.2599	0.113809	4.13815	0.221131	1.49806	0.112008	7.49451	0.74365	4.25414	0.17393	1.05533	0.0945685	4.72711	0.625936		0.603547	1.32273	2.299	0.620464	0.931814	1.45008
CAC0685	Putative Mn transporter, NRAMP family	2.12369	0.139222	0.470586	0.180285	1.09325	0.103203	1.4495	0.0963549	0.525193	0.0279439	2.28024	0.165164	1.34098	0.0385147	0.405426	0.0471024	1.60548	0.0588779		0.682535	1.11604	2.08573	0.631437	0.861535	1.46854
CAC0686	Spore cortex-lytic enzyme prepeptide; peptodoglycan-binding domain	0.0844215	0.00179745	0.0934262	0.0122541	0.0774745	0.00753655	0.0964536	0.0155682	0.121993	0.0109695	0.0815153	0.00337542	0.11076	0.00644081	0.0886895	0.00680129	0.0733808	0.001492		1.14252	1.30577	1.05216	1.31198	0.9493	0.94716
CAC0687	Serine acetyltransferase	0.884534	0.163335	0.894789	0.279572	1.01181	0.0505111	0.908321	0.0554222	1.3097	0.0178377	1.01784	0.0482223	1.06873	0.06071	0.74797	0.186794	0.999628	0.00816407		1.02689	1.4637	1.00595	1.20824	0.835917	0.987959
CAC0688	1-acyl-sn-glycerol-3-phosphate acyltransferase	0.26746	0.0443517	0.279712	0.00640249	0.275006	0.0174838	0.232106	0.0313715	0.336185	0.0286732	0.256137	0.0119497	0.323744	0.0510841	0.214198	0.0107349	0.239702	0.0302469		0.867817	1.2019	0.931387	1.21044	0.76578	0.871626
CAC0689	Predicted endonuclease, gene nth	0.537915	0.00513897	0.476902	0.0873456	0.426658	0.0147687	0.515562	0.089572	0.814	0.0383348	0.487557	0.0408007	0.530689	0.0143303	0.385218	0.0239442	0.444341	0.0325133		0.958444	1.70685	1.14274	0.986567	0.80775	1.04144
CAC0690	Endoglucanase, aminopeptidase M42 family	1.95848	0.138066	3.08565	0.801899	1.97597	0.0295247	2.05298	0.145007	1.98091	0.0258965	1.8893	0.154676	2.52564	0.123936	2.58916	0.0730293	1.99553	0.192588		1.04825	0.641977	0.956138	1.28959	0.839098	1.0099
CAC0691	Uncharacterized conserved protein, VanW of Enterococcus faecalis related	0.403554	0.0283908	0.437652	0.0290004	0.497594	0.00902273	0.291623	0.0194548	0.648036	0.0161781	0.482948	0.0163702	0.383367	0.0165544	0.417876	0.0278736	0.477388	0.00841244		0.722636	1.48071	0.970566	0.949978	0.954814	0.959392
CAC0692	Glucuronate isomerase	0.20549	0.00920896	0.554132	0.112969	0.264004	0.0286313	0.119404	0.0145913	0.194883	0.00580848	0.163433	0.00609273	0.164964	0.00984291	0.510143	0.136067	0.155789	0.00890655		0.581071	0.351691	0.619056	0.802785	0.920616	0.5901
CAC0693	Transcriptional regulator of the LacI family	0.263509	0.0649573	0.266982	0.0294258	0.221364	0.015362	0.310026	0.0194604	0.13942	0.0175789	0.251058	0.0138614	0.295143	0.0294418	0.259316	0.0327416	0.188969	0.00150117		1.17653	0.522208	1.13414	1.12005	0.971287	0.853654
CAC0694	Permease of the Na+: galactoside symporter family	0.342441	0.0499723	0.509827	0.0976305	0.381127	0.0467774	0.504423	0.10707	0.174957	0.00545952	0.334536	0.0115651	0.299319	0.0577789	0.432893	0.146091	0.315085	0.0270749		1.47302	0.343169	0.877755	0.874075	0.849099	0.82672
CAC0695	Altronate oxidoreductase	0.24412	0.0300961	0.471716	0.0746637	0.199525	0.0584994	0.236799	0.0366373	0.199156	0.00642194	0.134622	0.00404915	0.220881	0.0161795	0.38153	0.134899	0.130408	0.000773514		0.970011	0.422194	0.674714	0.904807	0.808813	0.653592
CAC0696	Putative altronate dehydratase	0.204112	0.0168726	0.339737	0.046566	0.168773	0.0465957	0.17097	0.0168427	0.15812	0.00736573	0.115248	0.00103353	0.179883	0.00185086	0.260103	0.0811962	0.121366	0.00808512		0.83763	0.465419	0.682858	0.881298	0.765601	0.719109
CAC0697	Galactose mutarotase related enzyme	0.162318	0.0257476	0.263776	0.0495663	0.141063	0.0295515	0.161857	0.0201029	0.10715	0.00614871	0.107177	0.00264641	0.122925	0.0109014	0.220331	0.0916425	0.105587	0.00730516		0.997157	0.406217	0.759782	0.757312	0.835295	0.74851
CAC0698	Predicted hydrolase of the HAD superfamily	0.343811	0.0486242	0.405878	0.0560966	0.23676	0.0377978	0.349271	0.00823175	0.184123	0.0260536	0.294065	0.0513716	0.461609	0.0356776	0.456513	0.0914193	0.205142	0.02332		1.01588	0.45364	1.24204	1.34263	1.12475	0.866454
CAC0699	Spore photoproduct lyase, splB	1.75928	0.087879	1.38559	0.171141	1.08101	0.163577	1.39098	0.118291	0.731987	0.0647259	1.2483	0.14412	1.84508	0.0716726	1.46782	0.214287	0.965228	0.0923533		0.790654	0.528284	1.15475	1.04877	1.05934	0.892895
CAC0700	Predicted tRNA-methylase (SpoU class)	4.08112	0.63198	5.56804	1.38636	3.4731	0.187312	3.50177	0.353565	4.04823	0.0960667	3.15332	0.0830489	4.4115	0.0894015	5.40673	0.338236	2.07843	0.131698		0.858042	0.727047	0.907925	1.08095	0.971029	0.598435
CAC0701	Uncharacterised protein, DegV family	2.18078	0.325655	4.18401	1.03215	2.01733	0.136164	1.96089	0.0281116	2.69463	0.103468	1.72801	0.189185	3.00567	0.143551	3.50735	0.537582	1.33149	0.0681093		0.899169	0.644029	0.856583	1.37826	0.838274	0.660027
CAC0702	Predicted lipoprotein, Med/BMP family	0.401239	0.00789177	0.534723	0.121683	0.41172	0.0783197	0.534994	0.062054	0.650683	0.0277685	0.444421	0.00991421	0.321085	0.0108484	0.718508	0.0227052	0.69516	0.0405955		1.33336	1.21686	1.07942	0.800234	1.3437	1.68843
CAC0703	Sugar ABC-transporter, ATP-ase component	0.429783	0.016991	0.581987	0.129643	0.401514	0.0790834	0.426601	0.0694171	0.830876	0.0527608	0.439987	0.0220228	0.259671	0.0124243	0.85929	0.0317825	0.68477	0.0549337		0.992595	1.42765	1.09582	0.60419	1.47647	1.70547
CAC0704	Sugar ABC transporter, permease protein	0.350716	0.0229035	0.435841	0.0731843	0.33756	0.0559175	0.284122	0.0144302	0.622177	0.0186827	0.321904	0.0184021	0.227097	0.00520339	0.686458	0.0440102	0.594368	0.0437408		0.810119	1.42753	0.953618	0.647523	1.57502	1.76078
CAC0705	Sugar ABC transporter, permease protein	0.177452	0.00981515	0.281867	0.0453642	0.197978	0.0316423	0.180233	0.00901653	0.361103	0.0217593	0.197105	0.0127519	0.132531	0.00626837	0.407246	0.0518967	0.321119	0.00370869		1.01568	1.28111	0.995593	0.74686	1.44481	1.62199
CAC0706	Endo-1,4-beta glucanase (fused to two ricin-B-like domains)	1.18897	0.127511	0.485658	0.195183	5.10793	2.58628	0.556109	0.184195	0.107396	0.00790634	1.578	0.168752	8.92291	0.835924	0.621783	0.209534	0.69245	0.0799237		0.467723	0.221134	0.308931	7.50473	1.28029	0.135564
CAC0707	RNA polymerase sigma-54 factor	3.94259	0.779451	2.88266	0.498134	6.828	1.45202	3.21379	0.382321	0.601121	0.0220582	4.49247	0.211437	5.23375	0.756822	2.25323	0.822531	3.09854	0.204845		0.815146	0.20853	0.657948	1.32749	0.781649	0.453799
CAC0708	Putative transcriptional regulator	2.02844	0.488781	2.48971	0.557084	2.59337	0.773622	1.92154	0.0244252	2.2266	0.0632331	2.17061	0.127863	2.61808	0.104321	3.51154	0.679558	1.81474	0.049807		0.947299	0.89432	0.836983	1.29068	1.41042	0.699763
CAC0709	Glyceraldehyde 3-phosphate dehydrogenase, gene gapC	56.7076	2.24692	66.2842	10.8103	54.1431	12.1084	60.2528	2.72206	61.2142	2.47225	51.0214	1.99425	69.4854	5.6651	60.1133	4.04477	63.4724	2.99093		1.06252	0.923512	0.942343	1.22533	0.906903	1.17231
CAC0710	3-phosphoglycerate kinase	14.4284	0.82012	15.4661	3.50172	15.8112	1.35504	19.095	0.674989	13.0834	0.291272	14.7423	0.457783	18.3083	0.506006	16.3905	1.71293	17.655	0.90198		1.32343	0.845941	0.932394	1.26891	1.05977	1.11662
CAC0711	Triosephosphate isomerase	20.965	0.325575	19.2722	3.17096	23.5899	1.53192	22.1908	0.624255	15.8577	0.777237	19.5306	0.812106	25.0989	0.789187	17.4219	1.795	19.0706	0.997697		1.05847	0.822831	0.827922	1.19718	0.90399	0.808421
CAC0712	2,3-bisphosphoglycerate-independent phosphoglycerate mutase gene	5.1767	0.196658	7.22021	2.1031	5.42305	1.30283	5.1613	0.247851	9.2729	0.380415	5.62708	0.0987681	6.48555	0.213217	9.49852	1.94895	3.97178	0.163199		0.997025	1.2843	1.03762	1.25283	1.31555	0.732389
CAC0713	Enolase	8.17549	0.450928	14.6506	1.55604	7.87815	2.1738	7.41565	0.201987	13.23	0.3013	6.32797	0.273565	9.97006	0.50583	15.2926	3.16447	5.59271	0.430836		0.907058	0.903035	0.80323	1.21951	1.04382	0.709902
CAC0714	Membrane protein secG involved in protein secretion	3.05348	0.533282	3.38195	0.251356	2.70762	0.552267	1.84579	0.466334	2.15602	0.178326	3.87	0.50262	1.75651	0.139046	2.37435	0.181313	1.34085	0.154157		0.604487	0.637509	1.4293	0.575248	0.702067	0.495215
CAC0715	FUSION ribonuclease and ribosomal protein S1 domain	2.20138	0.05691	1.85873	0.0668374	3.14121	0.441821	2.52609	0.245898	2.29619	0.0807013	3.62977	0.0991922	2.22651	0.0740444	2.18281	0.253593	2.15455	0.0952591		1.1475	1.23535	1.15553	1.01142	1.17435	0.6859
CAC0716	TmRNA-binding protein SmpB	2.04891	0.175838	1.24307	0.114133	2.15745	0.277825	2.38532	0.085274	1.46081	0.0700091	2.32116	0.062213	1.73101	0.0926956	1.11904	0.0775807	2.00335	0.235009		1.16419	1.17516	1.07588	0.844845	0.900217	0.928572
CAC0717	Predicted membrane protein	0.186683	0.00609746	0.644624	0.329418	0.191702	0.0102821	0.31443	0.0791822	0.815723	0.0698612	0.159474	0.0128761	0.263434	0.017282	0.266156	0.0966368	0.168302	0.0107625		1.6843	1.26542	0.831888	1.41114	0.412885	0.877937
CAC0718	Ortholog ycnD B.subtilis, nitroreductase	0.15532	0.00772814	0.668717	0.35509	0.0851202	0.0115337	0.109988	0.0104013	3.47914	0.158596	0.100447	0.0106443	0.231354	0.0208418	1.42719	0.337795	0.0841275	0.00218651		0.708133	5.20272	1.18006	1.48953	2.13422	0.988337
CAC0719	Epoxide hydrolase, similar to eukaryotic	0.163992	0.0110854	0.128647	0.0172727	0.165716	0.0213569	0.251845	0.0542193	0.189201	0.0369851	0.166058	0.00872576	0.194589	0.0153521	0.12602	0.00487393	0.158247	0.00590053		1.53572	1.4707	1.00206	1.18658	0.979578	0.954926
CAC0720	Hypothetical protein	0.228841	0.0384421	0.154431	0.00471132	0.164577	0.00542393	0.206789	0.0270907	0.235796	0.0156712	0.158434	0.0147661	0.258295	0.014203	0.165443	0.0199336	0.148795	0.00649599		0.903637	1.52687	0.962678	1.12871	1.07131	0.904111
CAC0721	AraC-type DNA-binding domain-containing protein	0.444843	0.0523195	0.297176	0.0148261	0.339085	0.0237733	0.416188	0.0581084	0.28276	0.00737276	0.30807	0.0324774	0.486807	0.0202327	0.271021	0.0237131	0.300206	0.00476712		0.935583	0.95149	0.908536	1.09434	0.911989	0.885343
CAC0722	Predicted membrane protein; CF-9 family	0.233555	0.0151023	0.153213	0.0115047	0.165708	0.00986543	0.262087	0.0371925	0.149589	0.0112812	0.229939	0.04156	0.23827	0.00591782	0.16932	0.00364467	0.229014	0.0174015		1.12216	0.976345	1.38761	1.02019	1.10512	1.38203
CAC0723	Transcriptional regulator, AcrR family	0.296653	0.0648714	0.204787	0.00903607	0.25521	0.0206135	0.27436	0.0221052	0.239433	0.00290216	0.223204	0.014678	0.30074	0.0181469	0.207744	0.0267097	0.263695	0.00172783		0.924851	1.16918	0.874588	1.01378	1.01444	1.03325
CAC0724	Transcriptional regulator, AcrR family	0.118462	0.00590379	0.0923255	0.00689878	0.0973024	0.00770942	0.145159	0.0130461	0.0818896	0.00248664	0.105127	0.00645688	0.12471	0.0101289	0.0865482	0.00685406	0.0918546	0.00504165		1.22536	0.886967	1.08041	1.05274	0.937425	0.944012
CAC0725	Predicted membrane protein; CF-9 family	0.168566	0.0112371	0.171746	0.0237625	0.139553	0.0321683	0.157811	0.0123093	0.181762	0.017509	0.125396	0.00235285	0.204864	0.000688896	0.131423	0.00381038	0.139841	0.0135085		0.936201	1.05832	0.898556	1.21533	0.765217	1.00206
CAC0726	Ribose 5-phosphate isomerase RpiB	0.0873508	0.00274073	0.0796123	0.00877772	0.0738079	0.00213364	0.0922433	0.00973039	0.0896221	0.00821643	0.0852626	0.00510733	0.0864161	0.00364029	0.0765981	0.000878067	0.0734898	0.00310737		1.05601	1.12573	1.1552	0.9893	0.96214	0.99569
CAC0727	Amino acid permease, gene yifK	10.0149	0.875576	6.59902	0.915749	9.02045	0.789223	10.8214	1.86916	3.08181	0.0948304	6.31906	0.0416538	11.6441	0.860948	6.55931	0.466106	7.1866	0.490912		1.08053	0.46701	0.700526	1.16268	0.993982	0.796701
CAC0728	SAM-dependent methyltransferase	2.21532	0.115565	2.28532	0.45417	2.44577	0.0891123	2.90172	0.519956	1.39307	0.0295252	1.74724	0.139457	3.12554	0.0879297	2.59341	0.0114169	1.87385	0.125632		1.30984	0.609571	0.714393	1.41087	1.13481	0.766157
CAC0729	Hypothetical protein	1.53405	0.141646	1.71661	0.257315	1.14879	0.124353	1.33081	0.181546	2.46823	0.0345701	1.15869	0.0418955	1.2864	0.0496067	1.67383	0.0288514	1.43099	0.0370497		0.867515	1.43786	1.00862	0.838564	0.975079	1.24565
CAC0730	Predicted permease	0.245551	0.053839	0.158575	0.00611936	0.217611	0.028509	0.23002	0.019083	0.0891457	0.00420654	0.252967	0.019275	0.262584	0.0381071	0.165514	0.0107982	0.207992	0.0120187		0.936748	0.562168	1.16247	1.06936	1.04376	0.955794
CAC0731	FUSION: Nucleoside-diphosphate-sugar epimerase and GAF domain	0.0670886	0.00300806	0	0	0.0758733	0.0150204	0.228535	0.0870994	0.0700256	0.00518272	0.0636901	0.00186338	0.118358	0.00462601	0	0	0.106709	0.00648847		3.40646	NC	0.839427	1.7642	NC	1.40641
CAC0732	Predicted membrane protein	0.0715624	0.000593251	0.0652459	0.00769814	0.0745576	0.0052383	0.178105	0.0492929	0.0684103	0.00149765	0.0672477	0.00235706	0.120594	0.00537495	0.0716112	0.00101142	0.0970772	0.00303004		2.4888	1.0485	0.901956	1.68515	1.09756	1.30204
CAC0733	Predicted membrane protein	0.0640798	0.00346678	0.0622816	0.00646218	0.0753568	0.00873682	0.14352	0.0392333	0.0746728	0.00518848	0.0686098	0.000618497	0.0985962	0.00196646	0.0673385	0.00196994	0.0982954	0.00853022		2.23971	1.19895	0.910466	1.53865	1.08119	1.3044
CAC0734	Glycosyltransferases I (lipopolysaccharide biosynthesis protein-related protein)	0	0	0.0624976	0.0140292	0.0645264	0.00243021	0.0868671	0.0229735	0	0	0.0637422	0.00442032	0.0807245	0.00519501	0	0	0.0849726	0.00505441		NC	0	0.987845	NC	0	1.31687
CAC0735	Transmembrane protein, ortholog TM1408	0.0626344	0.00208166	0	0	0.0744619	0.00657527	0.120638	0.0240924	0.0714166	0.00350509	0.0638941	0.00184565	0.0898398	0.00205513	0.0648371	0.00193933	0.0810381	0.000815553		1.92606	NC	0.858077	1.43435	NC	1.08832
CAC0736	Possible glucanotransferase (putative endo alpha-1,4 polygalactosaminidase related protein)	0.335703	0.00778971	0.271771	0.0222328	0.299393	0.022438	0.239025	0.0158568	0.171475	0.00608623	0.343981	0.0141888	0.262101	0.00809732	0.217493	0.0148044	0.266678	0.0143713		0.712014	0.630955	1.14893	0.780752	0.80028	0.890727
CAC0737	glutamate dehydrogenase (NADH dependent), gdh	0	0	0	0	0	0	0.0625076	0.00846152	0	0	0	0	0	0	0	0	0	0		NC	NC	NC	NC	NC	NC
CAC0738	DNA polymerase III epsilon subunit (3'-5' exonuclease) containing BRCT domain	0.686857	0.0197161	1.03506	0.313566	0.812506	0.0484736	0.698567	0.0642202	0.836468	0.0105833	0.769161	0.0412454	0.71241	0.0195719	0.987784	0.161087	0.531257	0.0174092		1.01705	0.808138	0.946653	1.0372	0.954329	0.65385
CAC0739	Predicted membrane protein	0.454617	0.023057	0.571665	0.202095	0.508692	0.0639276	0.563208	0.0364245	0.750868	0.0276369	0.472821	0.0192489	0.783623	0.0358553	0.592482	0.123461	0.486133	0.0200267		1.23886	1.31348	0.929484	1.7237	1.03641	0.955652
CAC0740	Uncharacterized conserved protein, YlxP family	0.20637	0.00906182	0.206626	0.0479315	0.279255	0.0866427	0.385825	0.118125	0.590369	0.0652447	0.23477	0.00592133	0.333525	0.00882087	0.244585	0.0229682	0.256689	0.0182955		1.86958	2.85718	0.8407	1.61615	1.18371	0.919192
CAC0741	Methyl-accepting chemotaxis protein	0.155361	0.0108433	0.186807	0.054274	0.160404	0.0544108	0.200319	0.0109626	0.261154	0.0140751	0.268732	0.0106424	0.198493	0.00833958	0.126426	0.00610832	0.33717	0.0272575		1.28938	1.39799	1.67534	1.27762	0.676774	2.102
CAC0742	Uncharacterized protein, containing predicted phosphatase domain	12.8198	0.380726	5.26611	3.63079	0.510961	0.0512163	5.68935	1.8156	2.50269	0.0314187	0.474879	0.0201252	16.386	0.487036	15.1947	11.8851	0.49631	0.0605912		0.443795	0.475245	0.929383	1.27819	2.88537	0.971326
CAC0743	6-phospho-beta-glucosidase	0.515356	0.0371693	0.321583	0.113824	0.873525	0.268855	0.94195	0.284336	0.126732	0.00679647	0.628246	0.0414876	0.438021	0.059737	0.22868	0.0343625	0.96614	0.12303		1.82777	0.394087	0.719208	0.84994	0.711108	1.10602
CAC0744	Na+/H+ antiporter, ortholog YQKI B.subtilis	0.351355	0.0514136	0.196831	0.0630662	0.165993	0.00778506	0.288012	0.0406532	0.112887	0.00339249	0.275376	0.0217936	0.409804	0.029935	0.19983	0.0177306	0.165058	0.00924227		0.819717	0.573522	1.65896	1.16635	1.01524	0.994363
CAC0745	Transcriptional regulator, LysR family	0.152795	0.0183462	0.211513	0.042977	0.150293	0.00627766	0.149702	0.0134285	0.218607	0.0100476	0.133242	0.00112951	0.174233	0.0125911	0.209578	0.0173832	0.167716	0.0107757		0.979757	1.03354	0.886548	1.1403	0.990851	1.11593
CAC0746	Secreted protease metal-dependent protease	4.10932	0.141516	9.71693	4.62232	3.05796	0.523272	0.67594	0.184093	8.31721	0.817499	5.73622	0.512839	1.84629	0.0999527	6.37862	1.66501	3.66413	0.253233		0.16449	0.855951	1.87583	0.449293	0.656445	1.19823
CAC0747	Secreted protein containing uncharacterized conserved protein of ErfK family	3.26031	0.237637	3.7788	0.680802	3.79787	0.233638	4.18152	0.20992	2.65762	0.142192	3.87759	0.210307	4.52365	0.114727	3.40142	0.3668	3.29074	0.120798		1.28255	0.703296	1.02099	1.38749	0.900132	0.866468
CAC0748	Nitroreductase family protein	0.193428	0.0114768	0.508418	0.0534952	0.233468	0.0364747	0.37113	0.0685588	0.326893	0.0360219	0.191557	0.0053548	0.372601	0.0131711	0.51926	0.0517046	0.175329	0.0139472		1.9187	0.642961	0.820485	1.9263	1.02133	0.750974
CAC0749	HD hydrolase superfamily protein	0.130978	0.0104203	0.291774	0.0325573	0.138681	0.0174315	0.235513	0.049638	0.183774	0.0107298	0.12881	0.000826087	0.229681	0.0115856	0.298827	0.0194459	0.118864	0.00801746		1.79811	0.629851	0.928824	1.75358	1.02417	0.857104
CAC0750	Hypothetical protein	0.0652936	0.00124148	0.082181	0.015613	0.0706806	0.00547135	0.083139	0.0169352	0.0742394	0.0107864	0.065644	0.00473462	0.0734293	0.00314534	0.0703316	0.00605085	0.0624786	0.00286106		1.27331	0.903365	0.928742	1.1246	0.855813	0.883958
CAC0751	Permease	0.570224	0.0332067	0.945365	0.612306	3.82563	0.216386	5.67339	0.0634483	0.12915	0.00645804	0.638364	0.0396703	1.55943	0.023547	1.61714	0.398495	2.8017	0.136316		9.9494	0.136614	0.166865	2.73477	1.7106	0.732349
CAC0752	Homolog of eukaryotic DNA ligase III	0.228028	0.016542	0.157799	0.0261924	0.259289	0.0202739	0.134188	0.0100014	0.273197	0.0123855	0.405715	0.0225495	0.148487	0.00237901	0.112829	0.00382824	0.233103	0.0161857		0.58847	1.73129	1.56472	0.65118	0.715014	0.899007
CAC0753	PolyA polymerase related protein (HD hydrolase) and P-loop ATP-ase domain	0.171235	0.00574816	0.132056	0.0202757	0.202262	0.019609	0.133774	0.0062361	0.236839	0.0124685	0.307839	0.0208929	0.127597	0.00558836	0.107855	0.00328153	0.198108	0.0107924		0.78123	1.79348	1.52198	0.745155	0.816741	0.97946
CAC0754	Hypothetical protein	0.0979995	0.00744362	0	0	0.195574	0.0751936	0.109159	0.0151969	0.0747407	0.00924558	0.092046	0.0043764	0.733286	0.123785	0	0	0.0836296	0.00279388		1.11387	NC	0.470645	7.48255	NC	0.42761
CAC0755	Multimeric flavodoxin WrbA family protein, diverged or disrupted	0.372726	0.0184032	0.37589	0.0400523	0.381779	0.0316836	0.18363	0.0552346	0.299459	0.0044573	0.519143	0.0066394	0.211697	0.00231658	0.229351	0.0206708	0.552131	0.0157247		0.492668	0.796666	1.3598	0.567968	0.610155	1.44621
CAC0756	Multimeric flavodoxin WrbA	0.679114	0.067972	0.679157	0.0806816	0.777141	0.0410082	0.364909	0.144183	0.666153	0.0009521	1.09337	0.025643	0.386826	0.011387	0.41064	0.0304042	1.04575	0.0576901		0.537331	0.980853	1.40691	0.569604	0.604632	1.34563
CAC0757	Predicted membrane protein	0.939142	0.0320913	0.712848	0.0289436	1.13755	0.145317	1.17057	0.0296262	0.728173	0.0990339	0.977642	0.0229512	0.907048	0.0783996	0.640309	0.00587359	1.30099	0.128776		1.24643	1.0215	0.85943	0.965827	0.89824	1.14368
CAC0758	Hypothetical protein, CF-27 family	0.0810856	0.00182781	0.0679473	0.000435473	0.102551	0.0106285	0.0986853	0.00257924	0.0704919	0.00126738	0.0893423	0.000781051	0.0830649	0.00174012	0.0676338	0.00360608	0.111821	0.00498763		1.21705	1.03745	0.871203	1.02441	0.995386	1.0904
CAC0759	Hypothetical protein	0.155599	0.00940175	0.118609	0.0148439	0.220862	0.0374386	0.216556	0.0257153	0.116107	0.00660612	0.1687	0.00971091	0.157495	0.00202077	0.103863	0.00073644	0.243327	0.0211678		1.39175	0.978906	0.763826	1.01218	0.875679	1.10172
CAC0760	Uncharacterized conserved protein, YTFE family, possibly metal-binding	0.1145	0.00577035	0.0938577	0.00566084	0.148756	0.0187922	0.157751	0.0107448	0.0894128	0.00298948	0.123938	0.00247913	0.120029	0.00318847	0.0826643	0.00297067	0.143855	0.00124438		1.37773	0.952642	0.833161	1.04828	0.88074	0.967053
CAC0761	Predicted membrane protein	0.0750476	0.00573017	0.0699253	0.00108173	0.078695	0.00492634	0.086619	0.00945769	0.0754133	0.00841646	0.0919044	0.00433812	0.0725269	0.00608079	0.0697055	0.002489	0.0790302	0.00513717		1.15419	1.07848	1.16786	0.966412	0.996857	1.00426
CAC0762	Permease, probably tetracycline resistance protein	0.075023	0.00210714	0.0650371	0.00904968	0.0837206	0.00767136	0.0902368	0.00849017	0.0828108	0.0186482	0.0771497	0.00152452	0.0847835	0.00380343	0.0727848	0.00310439	0.0815359	0.0033245		1.20279	1.27329	0.921514	1.1301	1.11913	0.973905
CAC0763	Transcriptional regulator, MarR family	0.469274	0.0313644	0.326883	0.0207531	0.608106	0.0829602	0.640925	0.0310952	0.374582	0.0205896	0.556896	0.0304668	0.512509	0.00262119	0.295433	0.0142765	0.571846	0.0467089		1.36578	1.14592	0.915787	1.09213	0.903787	0.940372
CAC0764	NADPH-dependent glutamate synthase beta chain	2.46336	0.154108	4.30897	1.10252	2.8191	0.331142	2.76576	0.103092	3.60199	0.0650011	2.44591	0.192648	4.14224	0.163558	4.58329	0.830241	2.36149	0.0897146		1.12276	0.83593	0.867621	1.68154	1.06366	0.837676
CAC0765	Fe-S oxidoreductase	0.137253	0.00848689	0.257776	0.0490916	0.140866	0.0250331	0.211101	0.0308146	0.153981	0.0154255	0.144133	0.00776554	3.53823	0.114172	0.172042	0.0181281	0.138225	0.00754456		1.53804	0.597344	1.02319	25.779	0.667407	0.981248
CAC0766	Predicted transcriptional regulator (MerR family)	0.308976	0.0377038	0.615597	0.177314	0.346839	0.0468697	0.553029	0.0368232	0.417137	0.034434	0.380719	0.00395849	10.5836	0.432534	0.404987	0.0388548	0.318958	0.0106511		1.78988	0.677613	1.09768	34.2539	0.657877	0.919614
CAC0767	Fe-S oxidoreductase	0.590611	0.0499504	0.961215	0.341026	0.614161	0.0514269	0.735037	0.024144	0.470209	0.0201732	0.498751	0.0152234	8.8707	0.247941	0.603504	0.0349973	0.64328	0.0117528		1.24454	0.489182	0.812084	15.0195	0.627856	1.04741
CAC0768	Transcriptional regulator, LysR family	0.580364	0.0553123	1.28648	0.242909	0.80334	0.089642	0.588899	0.0165849	2.43502	0.0685019	0.586721	0.0088148	0.73195	0.0352616	1.00648	0.157585	0.588227	0.0243164		1.01471	1.89277	0.730352	1.26119	0.782353	0.732227
CAC0769	Uncharacterized conserved protein	0.231066	0.0199732	0.385937	0.0189987	0.204212	0.0187723	0.263087	0.0485814	0.574753	0.0157749	0.198909	0.0106022	0.231921	0.0135655	0.340906	0.0108035	0.197301	0.00227669		1.13858	1.48924	0.974031	1.0037	0.883319	0.966154
CAC0770	Glycerol uptake facilitator protein, permease	0.148907	0.0107726	0.239046	0.00506052	0.117503	0.0169111	0.122213	0.00836956	0.233038	0.00327473	0.0923592	0.004243	0.142653	0.00587842	0.16827	0.00726062	0.111451	0.0021233		0.820729	0.974868	0.786018	0.958002	0.703923	0.948501
CAC0771	Cobalamin biosynthesis protein CbiM	0.285063	0.0251032	0.294382	0.0680816	0.294429	0.019289	0.353111	0.0562307	0.311491	0.0249745	0.372274	0.0211409	2.52456	0.0868372	0.280531	0.0266378	0.358108	0.0281417		1.23871	1.05812	1.2644	8.85617	0.952947	1.21628
CAC0772	Cobalt permease	0.139505	0.00932348	0.161095	0.0272737	0.1675	0.0157734	0.16342	0.0079892	0.12227	0.00649715	0.180601	0.0120234	1.14384	0.0439078	0.170507	0.0111927	0.19275	0.0134691		1.17143	0.758996	1.07822	8.19928	1.05843	1.15075
CAC0773	ABC-type cobalt transport protein ATPase component	0.120195	0.00503766	0.132436	0.0198488	0.139682	0.0118767	0.134098	0.012216	0.109202	0.00431744	0.145909	0.00520683	0.879016	0.0388381	0.147151	0.00803314	0.145785	0.00976696		1.11566	0.824561	1.04458	7.31322	1.11111	1.0437
CAC0774	Uncharacterized conserved protein	0.085962	0.00331276	0.10094	0.0121724	0.0962596	0.0123921	0.0903958	0.00166636	0.0915461	0.00543318	0.101197	0.0050823	0.501098	0.0171534	0.101342	0.00546819	0.100281	0.00757204		1.05158	0.906935	1.0513	5.8293	1.00398	1.04178
CAC0775	ATP-utilizing enzyme of the PP-loop superfamily	0.251747	0.0170115	0.267847	0.0653808	0.295476	0.0316834	0.314212	0.0214435	0.281994	0.00912802	0.329742	0.0281035	2.22966	0.0132681	0.249885	0.0119834	0.403628	0.0179733		1.24813	1.05282	1.11597	8.85673	0.932942	1.36603
CAC0776	NCAIR mutase (PurE)-related protein	0.472309	0.0173494	0.530986	0.178597	0.60345	0.0492043	0.609958	0.00774161	0.554856	0.0315477	0.602614	0.0393498	4.71359	0.219485	0.461704	0.00635662	0.724549	0.0379249		1.29144	1.04495	0.998614	9.97987	0.869522	1.20068
CAC0777	Acetyltransferase (the isoleucine patch superfamily)	0.167377	0.00913237	0.176764	0.0408631	0.202366	0.0204053	0.200089	0.0167328	0.174127	0.00528728	0.190871	0.0154598	1.34068	0.0729121	0.160299	0.0147255	0.246225	0.00687462		1.19544	0.985084	0.9432	8.00993	0.906854	1.21673
CAC0778	ATP-dependent RNA helicase, superfamily II	0.257174	0.00497979	0.266777	0.00798036	0.204087	0.0262995	0.238334	0.00956032	0.140009	0.00257953	0.221745	0.00934681	0.459382	0.00731261	0.332325	0.0922039	0.19363	0.00187985		0.926743	0.524816	1.08652	1.78627	1.24571	0.948764
CAC0779	Amidase related to nicotinamidase	0.0628389	0.00119129	0.0736109	0.0171675	0	0	0	0	0.0655435	0.00696003	0	0	0.071587	0.00162482	0.0680319	0.010204	0	0		0	0.890406	NC	1.13921	0.92421	NC
CAC0780	Tyrosyl-tRNA synthetase	0	0	0	0	0	0	0	0	0	0	0	0	0.0646726	0.0029814	0.0741768	0.0052735	0	0		NC	NC	NC	NC	NC	NC
CAC0781	Hypothetical protein	0.907023	0.041317	0.270723	0.0560231	1.86159	0.839274	0.761266	0.103374	0.708234	0.111838	0.891375	0.0755748	1.53941	0.0893049	0.501309	0.168897	0.964974	0.104245		0.839302	2.61608	0.478825	1.69721	1.85174	0.518361
CAC0782	Hypothetical protein	0.404207	0.0270357	0.177783	0.0356606	0.877013	0.355609	0.39884	0.0583051	0.372917	0.00635739	0.495343	0.0265181	0.721411	0.0275206	0.27614	0.0821053	0.479612	0.0079793		0.986724	2.0976	0.564807	1.78476	1.55325	0.546869
CAC0783	Uncharacterized low-complexity protein	0.447048	0.0354991	0.627848	0.0785486	0.478682	0.0087556	0.643146	0.0389012	0.678382	0.0285832	0.506258	0.0202093	0.596389	0.0231899	0.586022	0.0256509	0.569692	0.0137012		1.43865	1.08049	1.05761	1.33406	0.933382	1.19013
CAC0784	ATP-dependent RNA helicase, superfamily II	0.692169	0.0165122	0.856288	0.128398	0.619793	0.0266174	0.907525	0.102376	0.949426	0.0423102	0.763206	0.0446141	0.850494	0.0846829	0.848516	0.117465	0.723641	0.0371192		1.31113	1.10877	1.23139	1.22874	0.990923	1.16755
CAC0785	Hypothetical protein	0	0	0.0780197	0.032979	0	0	0	0	0.0640779	0.0101464	0	0	0	0	0	0	0	0		NC	0.821305	NC	NC	0	NC
CAC0786	Uncharacterized conserved protein, repeats	0.0852186	0.00595415	0.08666	0.00572836	0.160753	0.111843	0.101266	0.011749	0.113699	0.00201521	0.0900347	0.00576244	0.085584	0.00125651	0.0754057	0.00578265	0.0887662	0.00253922		1.18831	1.31201	0.560082	1.00429	0.870133	0.552191
CAC0787	Uncharacterized conserved protein, repeats	0.203162	0.0173873	0.193809	0.0501884	0.497193	0.445051	0.23863	0.0222349	0.239258	0.0168201	0.229328	0.00570945	0.195066	0.00769252	0.13889	0.00991183	0.170206	0.0115581		1.17458	1.2345	0.461245	0.960148	0.716633	0.342333
CAC0788	Ferrichrome transport permease	0.065793	0.00383378	0.0736259	0.00642045	0.107446	0.031263	0.138529	0.0218746	0.133575	0.026055	0.06752	0.0024013	0.0711732	0.00242696	0.0837155	0.00572034	0.0739921	0.0062408		2.10553	1.81424	0.628407	1.08178	1.13704	0.688643
CAC0789	Ferrichrome transport permease	0.0695038	0.00484043	0.0743963	0.0105473	0.106999	0.0292884	0.132948	0.00980971	0.140983	0.0264147	0.0757529	0.00290996	0.0778413	0.000766985	0.0870616	0.00428559	0.0847615	0.00614408		1.91281	1.89502	0.70798	1.11996	1.17024	0.792173
CAC0790	Ferrichrome-binding periplasmic proteinl, fhuD	0.0953457	0.000292921	0.0988949	0.0132548	0.157587	0.0747991	0.279319	0.0186827	0.174292	0.034812	0.0729171	0.00494692	0.107808	0.00637784	0.109823	0.00295955	0.0988421	0.012247		2.92954	1.76239	0.462711	1.13071	1.1105	0.627223
CAC0791	Ferrichrome ABC transporter, ATP-binding protein, fhuC	0	0	0	0	0.0675987	0.0148794	0.105167	0.00770459	0.0715095	0.00632132	0	0	0	0	0.064091	0.00158634	0	0		NC	NC	0	NC	NC	0
CAC0792	D-amino acid aminotransferase	1.4653	0.143051	2.79182	0.768926	1.5097	0.330535	0.388807	0.171276	1.71225	0.149209	1.88	0.0679969	0.226001	0.00926167	1.38898	0.159128	1.62859	0.151827		0.265343	0.61331	1.24528	0.154236	0.497518	1.07875
CAC0793	Uncharacterized conserved protein of probably eukaryotic origin	0	0	0.0665152	0.00604096	0	0	0	0	0	0	0	0	0	0	0	0	0.0622501	0.00214594		NC	0	NC	NC	0	NC
CAC0794	Nucleoside-diphosphate-sugar epimerase (UDP-glucose 4-epimerase)	0	0	0	0	0	0	0	0	0	0	0	0	0	0	0	0	0	0		NC	NC	NC	NC	NC	NC
CAC0795	Glycosyltransferase involved in cell wall biogenesis	0.0773209	0.0038637	0.0808226	0.00265673	0.0680316	0.00517132	0.0704354	0.00411652	0.0628447	0.00165015	0.0671764	0.00303414	0.0753416	0.00155146	0.0721138	0.0030977	0.0649777	0.00188237		0.910949	0.777563	0.987429	0.974402	0.892248	0.95511
CAC0796	CDP-diglyceride synthetase	0.125679	0.00659306	0.129804	0.00301742	0.140003	0.00747345	0.128514	0.0206812	0.187137	0.00768466	0.123295	0.00125454	0.24385	0.0174905	0.127971	0.0115431	0.153618	0.0108574		1.02256	1.44169	0.880658	1.94026	0.98588	1.09724
CAC0797	Phosphoenolpyruvate synthase	0.0845503	0.00222556	0.0872439	0.00457239	0.096031	0.0129297	0.0769076	0.00954545	0.107637	0.0155949	0.0902145	0.00312952	0.13736	0.0138224	0.0866027	0.00603159	0.10315	0.00490729		0.909608	1.23375	0.939431	1.6246	0.99265	1.07414
CAC0798	Phosphatidylserine synthase	0.168288	0.00338889	0.164317	0.00163488	0.270776	0.0251161	0.217909	0.0248119	0.135554	0.00432129	0.170013	0.0043254	0.275692	0.01919	0.167077	0.0131927	0.237249	0.00272773		1.29485	0.824953	0.627874	1.63821	1.0168	0.876181
CAC0799	Phosphatidylserine decarboxylase	0.161866	0.00584671	0.114267	0.00708871	0.232952	0.0232748	0.206493	0.0308111	0.113868	0.00468917	0.177929	0.00675289	0.256647	0.00644312	0.121833	0.00429772	0.200007	0.00493224		1.2757	0.996507	0.763799	1.58555	1.06621	0.858575
CAC0800	4-hydroxybenzoate octaprenyltranferase related protein	0.137339	0.0110207	0.111583	0.00507367	0.176649	0.0104174	0.159126	0.0195933	0.104426	0.00508284	0.138847	0.00392847	0.21738	0.00777148	0.117604	0.00310774	0.159749	0.00573556		1.15863	0.935864	0.786002	1.5828	1.05396	0.904327
CAC0801	Phosphoenolpyruvate synthase	0.113037	0.00802063	0.0919112	0.00118624	0.131302	0.00676365	0.130492	0.0165054	0.0910255	0.00262534	0.118277	0.00619335	0.15846	0.00816414	0.104555	0.00332581	0.123768	0.0037979		1.15442	0.990363	0.900804	1.40184	1.13756	0.942625
CAC0802	Hypothetical protein	0.0998817	0.00318038	0.102448	0.00101786	0.114477	0.00735192	0.106506	0.00523102	0.0875504	0.00563535	0.108537	0.00154961	0.141662	0.0169238	0.0987129	0.00648731	0.112657	0.00015871		1.06633	0.854587	0.948113	1.4183	0.963545	0.984101
CAC0803	Hypothetical protein	0.218583	0.00543732	0.207746	0.0112528	0.227818	0.0197763	0.196137	0.020464	0.190909	0.0066525	0.213155	0.0110479	0.317557	0.0084658	0.195367	0.00790906	0.202375	0.00676505		0.897308	0.918957	0.935638	1.4528	0.940412	0.888322
CAC0804	Pectate lyase related protein, secreted	0.279222	0.0384468	0.60339	0.436715	0.208363	0.0168466	0.0943781	0.0189889	0.218449	0.00216835	0.13827	0.00363953	0	0	0.439719	0.0860685	0.250774	0.0114625		0.338003	0.362037	0.663601	0	0.728749	1.20354
CAC0805	Methyl-accepting chemotaxis protein	0.0929077	0.00792074	0.081426	0.00338365	0.089017	0.0020452	0.1244	0.00657584	0.0715937	0.00655549	0.091025	0.0013736	0.148465	0.016802	0.0830542	0.0047676	0.258363	0.0124008		1.33896	0.879248	1.02256	1.59798	1.02	2.90241
CAC0806	Hypothetical protein	0.351377	0.0191455	0.233017	0.0637971	0.765106	0.265527	0.614108	0.114992	0.190164	0.00590093	0.436123	0.0228006	0.714097	0.0890984	0.297693	0.0354455	0.630328	0.013967		1.74772	0.816094	0.570017	2.03228	1.27756	0.823844
CAC0807	Cold shock protein	1.33359	0.144234	1.20433	0.187981	2.76326	0.659843	2.88863	0.482618	1.27615	0.11326	1.93103	0.259404	1.82521	0.0582492	1.10891	0.0728978	1.83761	0.284598		2.16605	1.05963	0.698825	1.36864	0.920766	0.665018
CAC0808	Hydrogenase expression factor (hybG)	0	0	0	0	0	0	0	0	0	0	0	0	0	0	0	0	0	0		NC	NC	NC	NC	NC	NC
CAC0809	Hydrogenase formation factor (hypE)	0	0	0	0	0	0	0.0651293	0.00674175	0	0	0	0	0	0	0	0	0	0		NC	NC	NC	NC	NC	NC
CAC0810	Hydrogenase maturation factor (hypF)	0.0912717	0.00336848	0.0832023	0.00325912	0.111831	0.0186574	0.117991	0.0158691	0.106076	0.0173899	0.0933293	0.00393615	0.108135	0.00442995	0.0872579	0.00377391	0.0971706	0.00402599		1.29274	1.27492	0.834557	1.18476	1.04874	0.868906
CAC0811	Hydrogenase expression-formation factor (hypD)	0.0834711	0.00203192	0.0772201	0.00503584	0.0992711	0.0230964	0.130223	0.0328019	0.105731	0.0269512	0.0998138	0.00589681	0.0885135	0.00164513	0.0828585	0.00327913	0.0898112	0.00820073		1.56009	1.36922	1.00547	1.06041	1.07302	0.904707
CAC0812	Pectate lyase related protein, secreted	0.0644787	0.00426479	0.240721	0.197811	0.0756859	0.0012224	0.0775385	0.00779182	0.162629	0.00751768	0.0654895	0.00152235	0.0678046	0.00359887	0.104861	0.0181187	0.0709946	0.000750722		1.20255	0.67559	0.86528	1.05158	0.435614	0.938016
CAC0813	Hypothetical protein	0.108049	0.00406803	0.137051	0.0334392	0	0	0.0627777	0.0115916	0	0	0	0	0.114343	0.0109554	0.333442	0.320817	0	0		0.581014	0	NC	1.05826	2.43297	NC
CAC0814	3-oxoacyl-[acyl-carrier-protein] synthase III	6.2534	0.260957	7.58724	1.02909	1.01056	0.450938	0.717122	0.430056	1.73984	0.11619	1.90785	0.0687708	0.126283	0.00442542	5.56422	0.950364	1.90657	0.0390741		0.114677	0.229312	1.88791	0.0201943	0.733365	1.88665
CAC0815	Methyl-accepting chemotaxis protein	3.39543	0.0597037	4.31982	0.188295	1.0084	0.618029	0.433893	0.275027	0.947406	0.0135911	1.254	0.128178	0.119547	0.00307688	2.88889	0.482831	1.22237	0.0622641		0.127787	0.219316	1.24356	0.0352081	0.668753	1.21219
CAC0816	Lipase-esterase related protein	3.76555	0.118408	5.08837	0.545249	1.04802	0.535959	0.657898	0.487063	0.992312	0.1084	1.7573	0.12115	0.149436	0.00240892	3.41655	0.392454	1.25373	0.139985		0.174715	0.195016	1.67678	0.0396851	0.671444	1.19629
CAC0817	Hypothetical protein	0	0	0	0	0	0	0	0	0	0	0	0	0	0	0	0	0	0		NC	NC	NC	NC	NC	NC
CAC0818	Diguanylate cyclase/phosphodiesterase domain (GGDEF) containing protein	0.0870456	0.00720878	0.0738373	0.0080833	0.0824366	0.00315757	0.668339	0.258136	0.0764814	0.000979397	0.0782608	0.00201949	0.0983939	0.00564456	0.0790336	0.00241884	0.0736894	0.00268377		7.67804	1.03581	0.949346	1.13037	1.07037	0.893891
CAC0819	Phosphoribosylpyrophosphate synthetase	3.85778	0.0728496	3.9913	0.0494945	2.96194	0.271265	3.00895	0.364946	3.9253	0.220359	3.65174	0.241357	1.86947	0.0461564	3.16964	0.66261	1.94954	0.136529		0.779969	0.983466	1.23289	0.484596	0.794137	0.658198
CAC0820	Conserved protein, ortholog YwqG B.subtilis	0.168025	0.016426	0.154082	0.019253	0.138135	0.0230713	0.126029	0.0119785	0.0618133	0.00488246	0.127038	0.00389725	0.193897	0.016186	0.143924	0.0116074	0.106626	0.000700259		0.750058	0.40117	0.919665	1.15398	0.934071	0.771897
CAC0821	Transcriptional regulator (TetR/AcrR family)	1.09982	0.0439734	0.908184	0.11636	0.979836	0.0519087	1.01043	0.252677	0.796874	0.0629373	0.957019	0.0876824	0.794275	0.0504756	1.32007	0.249488	0.895357	0.0774791		0.918726	0.877438	0.976714	0.722187	1.45352	0.913783
CAC0822	ABC transporter, ATP-binding protein	1.95493	0.0491243	1.47542	0.304341	1.35877	0.0148071	1.43825	0.0956462	1.51514	0.080869	1.28309	0.0184681	1.26089	0.118902	1.83446	0.136073	1.38585	0.0853307		0.735703	1.02692	0.944304	0.644981	1.24335	1.01993
CAC0823	Predicted membrane protein	1.06292	0.0871887	0.736309	0.079294	0.810341	0.0109108	0.752962	0.0784315	0.855113	0.0443521	0.780467	0.0779617	0.734141	0.0310139	0.907567	0.0562648	0.934717	0.0961319		0.708388	1.16135	0.963134	0.690682	1.23259	1.15349
CAC0824	Thioredoxin	0.370874	0.0164506	0.371492	0.122784	0.22594	0.0720905	0.213693	0.0232638	0.337942	0.0224337	0.14427	0.00330076	0.339241	0.0277069	0.550484	0.101502	0.159871	0.0108797		0.576188	0.909686	0.638531	0.914709	1.48182	0.707584
CAC0825	Endoglucanase family 5	0.439643	0.0344895	0.566378	0.0919783	0.790954	0.0359482	0.711289	0.127147	0.92321	0.0454931	0.819266	0.0233844	0.46003	0.0183065	0.581746	0.0411984	0.939653	0.0927069		1.61788	1.63002	1.03579	1.04637	1.02713	1.188
CAC0826	Endoglucanase family 5	4.30323	0.642874	7.69563	4.05285	4.02394	1.03276	3.31871	0.361702	7.32197	0.526948	2.33908	0.177312	4.32292	0.280479	2.64977	0.725757	2.37982	0.085183		0.771214	0.951445	0.58129	1.00458	0.344322	0.591415
CAC0827	Fructose-bisphosphate aldolase	36.8807	2.41674	51.9431	12.0406	50.2867	3.97613	41.515	2.14234	71.2751	1.81918	62.0764	0.311156	49.1969	2.0049	50.4715	2.02623	52.3709	2.28271		1.12566	1.37218	1.23445	1.33395	0.97167	1.04145
CAC0828	Hypothetical protein	0	0	0	0	0.062455	0.0125928	0.0657105	0.00775695	0	0	0	0	0.0758852	0.00518514	0	0	0	0		NC	NC	0	NC	NC	0
CAC0829	Uncharacterized conserved membrane protein, similar to MDR (VANZ) ORF of Enterococcus	0	0	0	0	0	0	0	0	0.0631068	0.000832125	0	0	0	0	0	0	0	0		NC	NC	NC	NC	NC	NC
CAC0830	Response regulator	0.349543	0.0209283	0.410852	0.1085	0.446167	0.0290926	0.329441	0.00924075	0.153007	0.00835097	0.403183	0.0145472	0.356928	0.0197592	0.450597	0.0504903	0.233015	0.00575658		0.942491	0.372413	0.90366	1.02113	1.09674	0.52226
CAC0831	Sensory transduction histidine kinase	0.268319	0.011955	0.327259	0.109605	0.376023	0.0309437	0.262857	0.0225997	0.13765	0.00959957	0.31043	0.0103073	0.299035	0.0228525	0.32447	0.0549133	0.186573	0.00543074		0.979642	0.420614	0.825561	1.11447	0.991477	0.496176
CAC0832	Fusion: transcriptional regulator and conserved domain	1.17914	0.255944	1.41721	0.0693876	0.997166	0.0744952	0.800301	0.0317902	1.35823	0.0343017	1.07032	0.018853	0.842793	0.0315057	1.50366	0.157111	0.583803	0.0681485		0.678716	0.958385	1.07337	0.714752	1.061	0.585463
CAC0833	ABC-type multidrug transport system (daunorubicin resistance), ATPase component	0	0	0.0727905	0.00943245	0	0	0	0	0.100058	0.00453122	0	0	0	0	0.0813747	0.00483043	0	0		NC	1.3746	NC	NC	1.11793	NC
CAC0834	Predicted integral membrane protein	0	0	0.12644	0.0284985	0.0672897	0.00101619	0.0686289	0.00571896	0.293608	0.0105181	0	0	0	0	0.158462	0.0127771	0	0		NC	2.32211	0	NC	1.25326	0
CAC0835	Predicted integral membrane protein	0.0693823	0.00860418	0.221228	0.0714644	0.0873382	0.0142348	0.0715279	0.00323868	0.635179	0.151339	0.0653221	0.00258426	0.0844175	0.00442774	0.271654	0.0281644	0.064199	0.00155101		1.03092	2.87115	0.747921	1.2167	1.22794	0.735062
CAC0836	Putative beta-D-galactosidase	1.29068	0.144285	1.32754	0.0634523	2.44458	0.655774	1.51337	0.133329	2.32726	0.0516773	2.18346	0.0677681	1.07186	0.0186247	1.05201	0.111181	3.53844	0.358162		1.17254	1.75307	0.893184	0.830459	0.792454	1.44746
CAC0837	Spermidine/putrescine-binding periplasmic protein	1.1926	0.176128	0.878789	0.14366	0.971925	0.203811	0.85857	0.0381281	0.49103	0.0254633	0.850698	0.0696393	1.30997	0.129728	0.831184	0.0654798	0.897127	0.0370122		0.719917	0.558758	0.875271	1.09842	0.945829	0.923041
CAC0838	ABC-type spermidine/putrescine transport system, permease component II	0.230612	0.0248762	0.199416	0.0349731	0.206285	0.0396827	0.207318	0.00917359	0.104072	0.00201903	0.202401	0.00339578	0.294052	0.00569753	0.190822	0.00913955	0.199815	0.0120809		0.89899	0.521885	0.981174	1.27509	0.956904	0.96864
CAC0839	ABC-type spermidine/putrescine transport system, permease component I	0.199093	0.0109743	0.147688	0.0164076	0.161697	0.026919	0.144381	0.0102166	0.0830261	0.0016875	0.161584	0.0115922	0.22086	0.0200008	0.161586	0.00516422	0.160651	0.00700789		0.725194	0.562174	0.999301	1.10933	1.09411	0.993528
CAC0840	Spermidine/putrescine ABC transporter, ATP-binding component	0.365759	0.029304	0.246301	0.0342496	0.251113	0.0673616	0.229807	0.0117843	0.159591	0.00880179	0.272332	0.00966398	0.379111	0.00898714	0.258387	0.0126449	0.221318	0.017891		0.628302	0.64795	1.0845	1.0365	1.04907	0.881347
CAC0841	Predicted transcriptional regulator	0.297393	0.0203781	0.210495	0.0223148	0.220316	0.0497754	0.212953	0.00738574	0.145767	0.00510363	0.235555	0.00982366	0.314492	0.00826122	0.239874	0.0172995	0.181742	0.00718979		0.716066	0.692497	1.06917	1.0575	1.13957	0.824915
CAC0842	Hypothetical protein, CF-28 family	0.214785	0.0233887	0.336387	0.0248497	0.134235	0.036999	0.0792491	0.0221188	0.29125	0.0209694	0.159901	0.00923946	0.0660883	0.00217246	0.242966	0.00997321	0.170032	0.00302442		0.368969	0.865817	1.1912	0.307695	0.722282	1.26667
CAC0843	Ribonuclease precursor (barnase), secreted.	5.19991	0.0912776	11.9857	7.62394	0.294472	0.0568169	2.68032	2.35699	18.7006	0.775598	0.30112	0.0225439	4.84541	0.249429	12.2336	6.38633	0.577551	0.14734		0.515456	1.56023	1.02258	0.931826	1.02068	1.96131
CAC0844	Barstar-like protein ribonuclease (barnase) inhibitor	6.00846	0.363991	14.4761	9.68954	0.312844	0.0648157	4.0367	3.99268	23.3561	1.10711	0.320871	0.0398786	6.15512	0.291987	15.3728	8.72386	0.535998	0.102472		0.671836	1.61343	1.02566	1.02441	1.06195	1.71331
CAC0845	Ferritin-like protein Rsg	0.0852044	0.00352124	0.0664091	0.00861958	0.0625353	0.0059469	0.125305	0.00833618	0.0702552	0.00329089	0	0	0.0795957	0.000617844	0.0633548	0.0100625	0	0		1.47064	1.05791	0	0.934174	0.954007	0
CAC0846	Hypothetical protein, CF-29 family	0.0985611	0.00798804	0.112826	0.022809	0.118204	0.01658	0.118146	0.0257273	0.117006	0.020388	0.136617	0.00451449	0.0928657	0.006476	0.105599	0.00211242	0.110448	0.0097008		1.19871	1.03705	1.15577	0.942215	0.935945	0.934387
CAC0847	Probable cation efflux pump (multidrug resistance protein)	0.127736	0.00974868	0.162413	0.0276865	0.121227	0.0323656	0.138337	0.0128752	0.137626	0.0142489	0.116469	0.00594484	0.215431	0.00380424	0.175962	0.0213848	0.0880884	0.00111564		1.08299	0.847378	0.960749	1.68653	1.08342	0.72664
CAC0848	Uncharacterized conserved protein, YitT family	0.32482	0.0240104	0.419419	0.0893094	0.33411	0.0423017	0.45819	0.0790031	0.51791	0.0131488	0.34801	0.00599982	0.581993	0.0337451	0.457354	0.056335	0.280947	0.0277715		1.4106	1.23483	1.0416	1.79174	1.09045	0.840883
CAC0849	Predicted transcriptional regulator	0.359811	0.00887435	0.411228	0.0840419	0.314396	0.0493132	0.396718	0.0413261	0.408498	0.00263388	0.324909	0.0229272	0.504498	0.0292759	0.396348	0.0562126	0.256562	0.0125057		1.10257	0.993361	1.03344	1.40212	0.963816	0.816047
CAC0850	Nitroreductase family protein	0.0850877	0.00249759	0.0783026	0.00293839	0.105713	0.00907478	0.121364	0.0122154	0.0913814	0.00521641	0.107838	0.00863929	0.129952	0.0188806	0.0850272	0.00378168	0.0905467	0.00518607		1.42634	1.16703	1.0201	1.52727	1.08588	0.856534
CAC0851	Ortholog ygiD E.coli	0.205609	0.00428185	0.160713	0.012822	0.236976	0.0129137	0.330452	0.0533964	0.179582	0.00373275	0.218671	0.00313415	0.305332	0.00249179	0.167277	0.0101392	0.192321	0.0101437		1.60719	1.11741	0.922759	1.48501	1.04085	0.811566
CAC0852	Amino acid permease	0.0661896	0.00410996	0	0	0.0657334	0.00528605	0.0892222	0.0200548	0.0747704	0.0136754	0.0660511	0.00392315	0.0773566	0.0037141	0.0745599	0.00613078	0.0621275	0.00231894		1.34798	NC	1.00483	1.16871	NC	0.945144
CAC0853	HD superfamily hydrolase (HD-GYP domain)	0.0955997	0.00551139	0.0868406	0.00763835	0.082946	0.00980963	0.0888424	0.00665072	0.0964052	0.00449336	0.10847	0.00298473	0	0	0.0757804	0.0133498	0.101841	0.00411775		0.929317	1.11014	1.30771	0	0.872638	1.2278
CAC0854	Tetracycline resistance protein tetP, contain GTP-ase domain	0.152945	0.00194612	0.128099	0.00395804	0.122691	0.00615439	0.158761	0.00870674	0.144335	0.00350854	0.181549	0.00544597	0.162805	0.00808052	0.148221	0.00766413	0.138057	0.0073657		1.03802	1.12675	1.47972	1.06447	1.15709	1.12524
CAC0855	Predicted phosphatase	0.184114	0.0164235	0.15421	0.00847341	0.18194	0.0224076	0.2235	0.00347249	0.159771	0.0121952	0.207116	0.0118181	0.205033	0.00965552	0.157591	0.00570421	0.180342	0.0105093		1.21392	1.03606	1.13838	1.11362	1.02193	0.99122
CAC0856	Transcriptional regulator, LacI family (probably maltose operon transcriptional repressor)	0.148759	0.014365	0.134934	0.0200907	0.188413	0.0172781	0.109788	0.0150784	0.109609	0.00583442	0.202981	0.00943018	0.0966515	0.00378264	0.147395	0.0461321	0.176258	0.00852366		0.738028	0.812314	1.07732	0.649718	1.09235	0.935484
CAC0857	Glucan phosphorylase	0.167619	0.0164654	0.160633	0.0225967	0.142479	0.0154132	0.16215	0.0149019	0.107501	0.0101218	0.136916	0.00478375	0.191358	0.00591256	0.156185	0.00955086	0.113588	0.00650357		0.967372	0.669232	0.960953	1.14163	0.972312	0.797224
CAC0858	Phosphinothricin acetyltransferase	0.419986	0.0072488	0.25363	0.00754387	0.319757	0.0105149	0.502607	0.0828238	0.215982	0.0100301	0.402987	0.0166692	0.45803	0.0169316	0.225192	0.0121036	0.366365	0.00721905		1.19672	0.851565	1.26029	1.09058	0.887875	1.14576
CAC0859	Ortholog putative anti-SigV factor [Bacillus subtilis]	0.0812732	0.00134852	0.0701299	0.00323603	0.0707681	0.00545514	0.0839676	0.00786732	0.0624113	0.00479768	0.0803866	0.00581087	0.0872658	0.00127822	0.0633531	0.00187676	0.0792576	0.00591835		1.03315	0.889938	1.13592	1.07373	0.903368	1.11996
CAC0860	Two-component response regulator	0.717581	0.118018	0.577357	0.0199011	0.493258	0.024613	0.643132	0.046735	0.281724	0.00818985	0.563111	0.0281296	0.608908	0.027125	0.634784	0.0445743	0.40402	0.0082156		0.896249	0.487956	1.14161	0.848556	1.09947	0.819083
CAC0861	ABC-type multidrug transport system, ATPase component	0.815175	0.0706895	0.818417	0.158606	1.94871	0.962642	1.18638	0.294699	0.859261	0.102526	2.6794	0.0881382	1.4522	0.00473065	0.76445	0.127844	3.63744	0.142103		1.45537	1.04991	1.37496	1.78146	0.934059	1.86659
CAC0862	Transmembrane protein	0.860788	0.0430853	0.821454	0.190126	2.32136	1.18581	1.22099	0.3041	0.872241	0.0122076	2.78796	0.335241	1.47519	0.0343526	0.789426	0.0924696	3.75723	0.380846		1.41846	1.06183	1.20101	1.71377	0.961011	1.61855
CAC0863	Sensory transduction histidine kinase	1.07229	0.0214671	0.949207	0.190575	2.72939	1.3829	1.15979	0.261095	0.806818	0.0528914	2.76998	0.410453	1.84857	0.168056	0.810176	0.0874541	3.58174	0.471703		1.0816	0.849991	1.01487	1.72394	0.853529	1.31228
CAC0864	Histidine kinase-like ATPase	0.101795	0.0150034	0.0868543	0.00328194	0.12954	0.0252856	0.117003	0.00746793	0.0716849	0.0029417	0.135434	0.00364978	0.142956	0.0162257	0.0915132	0.00604366	0.144474	0.010646		1.1494	0.825346	1.0455	1.40435	1.05364	1.11529
CAC0865	Two-component response regulator	0.352821	0.0568902	0.179772	0.0173714	0.424881	0.107137	0.521734	0.106275	0.235951	0.00868204	0.47943	0.0240237	0.479764	0.00634596	0.238665	0.0239974	0.573958	0.0421615		1.47875	1.3125	1.12839	1.35979	1.32759	1.35087
CAC0866	ABC-type multidrug transport system, ATPase component	0.326433	0.0398711	0.268304	0.0562539	0.38325	0.104161	0.590933	0.0842684	0.950041	0.0389218	0.464722	0.0251699	0.461435	0.0167304	0.334756	0.030193	0.715298	0.0446815		1.81027	3.54091	1.21258	1.41357	1.24767	1.8664
CAC0867	Putative permease, ortholog yfkN B.subtilis	0.761302	0.0806743	0.524884	0.114697	1.14727	0.400974	1.34565	0.0954935	2.46218	0.0524038	1.12566	0.0333519	1.00926	0.0784823	0.761684	0.0821864	1.83583	0.130496		1.76757	4.6909	0.981168	1.3257	1.45115	1.60018
CAC0868	Predicted membrane protein	0.171223	0.00527378	0.136802	0.0201776	0.223588	0.0576277	0.227453	0.0161154	0.326844	0.0157639	0.213682	0.0147491	0.220089	0.00878253	0.170392	0.0103645	0.358194	0.00734516		1.32841	2.38917	0.955694	1.2854	1.24553	1.60202
CAC0869	Thioredoxine reductase	0.437377	0.0564962	0.505295	0.0883803	0.817134	0.0356894	0.511354	0.168433	1.00535	0.0618031	0.818063	0.149251	0.593487	0.0407284	0.412728	0.140148	0.500116	0.0892675		1.16914	1.98963	1.00114	1.35692	0.816805	0.612037
CAC0870	Hypothetical protein	0.163722	0.0135173	0.129322	0.00302831	0.182493	0.0147548	0.190454	0.0191501	0.102967	0.0202022	0.272168	0.0326194	0.175483	0.0115075	0.118443	0.0169704	0.170643	0.00894505		1.16327	0.796211	1.49139	1.07183	0.915882	0.935064
CAC0871	Hypothetical protein	0.536899	0.0378113	0.480941	0.102849	0.749333	0.0582115	0.774032	0.0927573	0.13359	0.00249035	0.611719	0.0342739	0.562582	0.0108144	0.524688	0.0646956	0.570269	0.0254338		1.44167	0.277768	0.816351	1.04784	1.09096	0.761036
CAC0872	Xanthine permease	1.59657	0.301849	1.256	0.0908251	1.70699	0.158105	1.32462	0.0726354	1.10578	0.0280135	1.81522	0.0225972	1.44966	0.11164	1.51765	0.168882	1.44508	0.16812		0.829662	0.880401	1.06341	0.90798	1.20832	0.846571
CAC0873	Xanthine phosphoribosyltransferase	1.78199	0.0920537	2.64535	0.185987	2.52078	0.286478	1.87147	0.0632203	2.50655	0.032363	2.20311	0.0223722	1.96297	0.131054	2.47831	0.216605	1.90285	0.132319		1.05022	0.94753	0.87398	1.10156	0.936855	0.754866
CAC0874	Hypothetical protein, CF-36 family	0.0654621	0.00159403	0.0739215	0.00159962	0.0711859	0.00162077	0.0851308	0.00927923	0.0812491	0.000986404	0.0777945	0.00149257	0.0782003	0.00358609	0.0778096	0.00369429	0.0739873	0.00136444		1.30046	1.09913	1.09284	1.19459	1.0526	1.03935
CAC0875	Predicted permease	0.721865	0.101972	0.629026	0.0404736	0.470486	0.0615502	0.672939	0.0945309	0.29068	0.0130879	0.587163	0.0102459	0.776112	0.0219276	0.644112	0.0515066	0.341116	0.0166144		0.932223	0.462112	1.24799	1.07515	1.02398	0.725028
CAC0876	Transcriptional regulator, MarR/EmrR family	1.91586	0.155334	3.39977	1.37241	1.47358	0.107481	1.95428	0.168272	4.86506	0.206348	1.23628	0.101158	2.13313	0.072583	3.25023	0.393317	1.17375	0.0236444		1.02006	1.431	0.838964	1.11341	0.956015	0.79653
CAC0877	Cyclopropane fatty acid synthase	0.117745	0.00332592	0.193064	0.0647697	0.0945562	0.0202117	0.119286	0.00935172	0.260561	0.0314611	0.0853976	0.00383388	0.15716	0.0248848	0.166176	0.0350806	0.0938364	0.00707663		1.01309	1.34961	0.903141	1.33475	0.86073	0.992388
CAC0878	Amino acid ABC transporter permease component	0.125483	0.00374801	0.132738	0.0185103	0.194153	0.0202715	0.703705	0.336582	0.338462	0.0169125	0.245151	0.0145835	0.507354	0.0278763	0.123036	0.00833659	0.148058	0.0243755		5.60796	2.54986	1.26267	4.04321	0.926914	0.762581
CAC0879	ABC-type polar amino acid transport system, ATPase component	0.78594	0.0303455	0.824422	0.092425	1.66962	0.188737	6.51848	3.32336	4.12265	0.0765262	1.87001	0.246761	4.40034	0.450328	0.692641	0.055748	0.950722	0.116321		8.29386	5.00066	1.12002	5.59883	0.840154	0.569425
CAC0880	Periplasmic amino acid binding protein	0.678383	0.0637122	0.85679	0.0509326	1.66167	0.135781	6.44463	3.18418	3.99879	0.171036	1.69316	0.226003	4.41221	0.397835	0.674028	0.0416962	1.11054	0.0372476		9.49998	4.66718	1.01896	6.50401	0.786689	0.668328
CAC0881	Hypothetical protein	0.120399	0.0110132	0.117421	0.00775032	0.102708	0.00803166	0.104656	0.00695511	0.0898395	0.0146931	0.139964	0.0325056	0.110828	0.011683	0.104214	0.0066768	0.0935171	0.00328832		0.869238	0.765104	1.36273	0.920506	0.887523	0.910512
CAC0882	Predicted membrane protein, hemolysin III homolog	6.01169	0.497869	5.36207	1.14264	5.14191	0.244721	2.31013	0.119272	3.11189	0.179712	9.35092	0.73069	2.10189	0.270211	5.89017	1.6808	2.41699	0.292506		0.384273	0.580353	1.81857	0.349635	1.09849	0.470058
CAC0883	Probable cation efflux pump (multidrug resistance protein)	0.421979	0.028502	0.583294	0.101297	0.353931	0.0617227	0.321978	0.0195128	0.249121	0.0125907	0.465046	0.0167267	0.404179	0.00811904	0.723169	0.113006	0.292673	0.0123221		0.76302	0.427094	1.31394	0.957818	1.2398	0.82692
CAC0884	CAMP-binding domain (catabolite gene activator) and regulatory subunit of cAMP-dependent protein kinase	0.200997	0.00775108	0.202434	0.00772396	0.242694	0.0222832	0.251966	0.0211251	0.17266	0.0161891	0.263566	0.0377239	0.237131	0.0143776	0.231021	0.0274633	0.216312	0.00846381		1.25358	0.852919	1.086	1.17978	1.14121	0.891296
CAC0885	Ferredoxin 3 fused to uncharacterized domain, orthologous of AF0155 from Archaeoglobus fulgidus	1.89079	0.194012	2.1816	0.324764	1.49888	0.383921	1.12287	0.0553733	1.00577	0.0351174	1.52681	0.0193277	1.8891	0.168394	2.75834	0.278432	1.04433	0.053483		0.593866	0.461025	1.01863	0.999106	1.26437	0.69674
CAC0886	Hypothetical protein	0	0	0	0	0	0	0	0	0	0	0	0	0	0	0	0	0	0		NC	NC	NC	NC	NC	NC
CAC0887	Adenine deaminase	0.260699	0.0206649	0.21522	0.0104441	0.343607	0.0630517	0.293583	0.0303032	0.272403	0.00572058	0.323927	0.0276282	0.256514	0.00682507	0.187394	0.0150233	0.479637	0.0365354		1.12614	1.2657	0.942724	0.98395	0.870709	1.39589
CAC0888	Phosphoglycerol transferase MdoB related protein, alkaline phosphatase superfamily	0.097364	0.00726084	0.0908925	0.00301054	0.0798987	0.0103412	0.0722397	0.00721515	0.0840706	0.00820786	0.0970975	0.000559376	0.10227	0.0128977	0.0818839	0.00195478	0.0870584	0.00516938		0.741955	0.924945	1.21526	1.05039	0.900887	1.08961
CAC0889	Uncharacterized conserved membrane protein	0.141325	0.0161351	0.103162	0.0161891	0.148246	0.0194549	0.215365	0.0280235	0.110632	0.0143838	0.124856	0.00318715	0.177378	0.00668793	0.111355	0.00499526	0.172702	0.00510972		1.5239	1.07241	0.842221	1.25511	1.07941	1.16497
CAC0890	Uncharacterized conserved membrane protein	0.0632711	0.0062738	0	0	0.0615162	0.00936217	0.0637054	0.00162451	0	0	0.0650321	0.00356432	0.0628137	0.00277132	0	0	0	0		1.00686	NC	1.05715	0.992771	NC	0
CAC0891	Hypothetical protein	0.201612	0.0877131	0.156601	0.00414248	0.123332	0.0191761	0.111372	0.0116545	0.132858	0.0266086	0.187811	0.0180247	0.150607	0.0224587	0.154019	0.0137685	0.155632	0.0276572		0.55241	0.848383	1.5228	0.747015	0.983514	1.26189
CAC0892	DAHP synthase related protein	9.84273	0.853637	6.13114	2.21326	10.4358	1.12086	9.05906	0.872081	14.574	0.893005	9.28405	0.929436	11.5227	0.888054	6.81282	0.545591	22.2701	1.46443		0.920381	2.37704	0.889631	1.17068	1.11118	2.134
CAC0893	Prephenate dehydrogenase	1.41434	0.0334957	1.30892	0.51426	1.69502	0.138931	1.54019	0.0345701	2.15272	0.0903875	1.49089	0.0581629	1.9893	0.0824521	1.85007	0.212617	3.12083	0.0813273		1.08898	1.64465	0.87957	1.40652	1.41343	1.84117
CAC0894	3-dehydroquinate synthetase	0.968978	0.0702703	0.877628	0.334192	0.985163	0.0677668	0.917919	0.0422787	1.23906	0.0336246	0.898831	0.0818634	1.36012	0.0548353	1.12069	0.116139	1.9912	0.100982		0.947306	1.41183	0.912368	1.40366	1.27695	2.02119
CAC0895	5-enolpyruvylshikimate-3-phosphate synthase	2.15386	0.0947904	1.72275	0.656433	2.33577	0.166704	2.00718	0.101012	2.63074	0.0667629	1.88525	0.0319092	2.83301	0.297864	2.23004	0.154296	4.96882	0.178758		0.9319	1.52705	0.807124	1.31531	1.29446	2.12728
CAC0896	Chorismate synthase	1.46913	0.0799095	1.24741	0.477352	1.52928	0.104451	1.46924	0.0806195	1.70547	0.123326	1.18066	0.0191572	1.90293	0.0118026	1.55069	0.175897	3.0654	0.0763671		1.00007	1.36722	0.772034	1.29527	1.24314	2.00447
CAC0897	Fusion: chorismate mutase and shikimate 5-dehydrogenase	0.7949	0.0397658	0.877009	0.349316	0.895649	0.115541	1.02278	0.122848	0.866191	0.0792722	0.854232	0.0661078	1.19352	0.104262	0.956203	0.0244065	1.84422	0.0983271		1.28668	0.987665	0.953758	1.50147	1.0903	2.05908
CAC0898	Shikimate kinase	3.95347	0.296295	3.55174	1.27976	4.07173	0.160761	3.58438	0.0635807	4.00403	0.0521677	3.40985	0.23621	4.49016	0.247804	3.69532	0.428732	7.42416	0.491759		0.906641	1.12734	0.837447	1.13575	1.04042	1.82334
CAC0899	3-dehydroquinate dehydratase II	0.420036	0.00973706	0.440378	0.144829	0.442024	0.0404499	0.415707	0.00256762	0.400558	0.0180066	0.381361	0.0102025	0.520079	0.0295577	0.387135	0.0389471	0.810676	0.0484265		0.989694	0.909578	0.86276	1.23818	0.879097	1.83401
CAC0900	Possible Zn-finger containing protein	0.348344	0.0725172	0.396753	0.0492531	0.37925	0.00797059	0.408784	0.079201	0.990943	0.0696713	0.389675	0.0249969	0.474657	0.0125358	0.579976	0.0282034	0.33489	0.0200376		1.17351	2.49763	1.02749	1.36261	1.46181	0.883033
CAC0901	Probably O-sialoglycoprotein endopeptidase	0.378971	0.042068	0.421966	0.0299146	0.274366	0.0424802	0.344056	0.0125045	0.325495	0.00857698	0.30349	0.0132236	0.448606	0.0129619	0.493471	0.0416619	0.298169	0.0193846		0.90787	0.771376	1.10615	1.18375	1.16946	1.08675
CAC0902	Predicted membrane protein	0.460989	0.0240121	0.541282	0.0564149	0.408301	0.0463352	0.47176	0.0295241	0.449966	0.0159422	0.456362	0.0261237	0.46267	0.0131592	0.663897	0.0460443	0.414863	0.0180262		1.02337	0.831296	1.11771	1.00365	1.22653	1.01607
CAC0903	Sensory transduction histidine kinase	0.47253	0.0393065	0.673476	0.0770902	0.509066	0.0594374	0.503146	0.0154252	0.466363	0.0153021	0.450577	0.0195855	0.518067	0.0247008	0.673582	0.0798893	0.440466	0.0350628		1.06479	0.692471	0.885105	1.09637	1.00016	0.865242
CAC0904	ATPase with chaperon activity, two ATP-binding domains, ClpC orthologs	4.73497	0.170003	4.19529	0.405482	3.86987	0.255645	5.04587	0.588506	3.36603	0.185651	4.40525	0.292574	4.83413	0.321592	3.92562	0.318064	2.50968	0.321449		1.06566	0.802335	1.13834	1.02094	0.935722	0.648516
CAC0905	Uncharacterized NAD(FAD)-dependent dehydrogenase	0.718632	0.0223608	0.876363	0.0484155	0.519724	0.0840181	0.563388	0.0248485	0.545014	0.018168	0.53985	0.0150909	0.66059	0.0374135	0.907668	0.0956334	0.397809	0.0265665		0.783973	0.621905	1.03873	0.919233	1.03572	0.765424
CAC0906	Alanyl-tRNA synthetase related protein	1.92969	0.0655778	2.35453	0.205126	1.70562	0.273878	1.43786	0.051188	2.32261	0.0509864	1.13801	0.10004	1.78402	0.0932639	2.18536	0.198399	1.52226	0.131353		0.745122	0.986444	0.667212	0.92451	0.928154	0.892497
CAC0907	Uncharacterized conserved protein YjbQ/UPF0047 family, ortholog yugU B.subtilis	2.04424	0.0617878	2.65825	0.285643	1.6825	0.13264	1.95324	0.0648358	2.38374	0.0584157	1.37625	0.0516192	1.94696	0.00920761	2.30778	0.221819	1.61033	0.091872		0.955485	0.896733	0.817984	0.952415	0.868157	0.957109
CAC0908	Dinucleotide-utilizing enzyme involved in molybdopterin and thiamine biosynthesis family 1	0.438775	0.0236029	0.463174	0.0411258	0.351596	0.0199807	0.535076	0.0371303	0.491464	0.0226867	0.452866	0.0023282	0.541833	0.0153443	0.395155	0.0483516	0.431138	0.0274505		1.21948	1.06108	1.28803	1.23488	0.853147	1.22623
CAC0909	Methyl-accepting chemotaxis protein, contain HAMP domain	0.673106	0.0163172	0.555022	0.0428739	0.469621	0.219712	0.407962	0.140579	0.930021	0.0202904	0.383016	0.0392196	0.939168	0.13263	0.418896	0.176086	0.76831	0.137806		0.606088	1.67565	0.815585	1.39528	0.754738	1.63602
CAC0910	Probably cellulosomal scaffolding protein precursor, secreted; cellulose-binding and cohesin domain;	0.218185	0.0177841	3.41565	0.973845	0.200355	0.0257641	0.102676	0.0218033	4.40169	0.214979	0.11861	0.000786634	0.145154	0.00987466	1.04241	0.889654	0.153261	0.00567715		0.470592	1.28868	0.591998	0.665279	0.305187	0.764948
CAC0911	Possible processive endoglucanase family 48, secreted; CelF ortholog; dockerin domain;	0.22133	0.0172711	2.8423	0.607868	0.22119	0.0265355	0.103077	0.0237561	3.40705	0.130629	0.114178	0.0088117	0.150556	0.00731429	0.927288	0.799746	0.166627	0.0127629		0.465718	1.19869	0.516199	0.680236	0.326245	0.753322
CAC0912	Possible non-processive endoglucanase family 5, secreted; CelA homolog secreted; dockerin domain;	0.205983	0.0312174	2.83408	1.00923	0.175423	0.0110316	0.109868	0.00703187	3.2904	0.144979	0.1045	0.00688348	0.13407	0.00463837	0.78269	0.669115	0.140973	0.00333563		0.533381	1.16101	0.595704	0.650878	0.276171	0.80362
CAC0913	Possible non-processive endoglucanase family 9, secreted; CelG ortholog; dockerin and cellulose-binding domain;	0.0806308	0.00320971	0.457572	0.0792145	0.0714765	0.00290228	0.0685177	0.00141154	0.632135	0.0454248	0.064212	0.00510763	0.0652498	0.00313589	0.203559	0.126847	0.0671561	0.00223894		0.84977	1.3815	0.898365	0.809241	0.444868	0.939555
CAC0914	Cellulosome integrating cohesin-containing protein, secreted;	0.145643	0.00371728	1.67826	0.790007	0.109633	0.0106552	0.0942644	0.00707297	2.06794	0.125193	0.0932253	0.00611751	0.114242	0.00140454	0.506706	0.402748	0.100962	0.00373858		0.647228	1.2322	0.850339	0.784396	0.301924	0.920907
CAC0915	Endoglucanase A precursor (endo-1,4-beta-glucanase) (cellulase A), secreted; dockerin domain;	0.0793297	0.000629815	0.419978	0.0897243	0.0694108	0.00351446	0.0655736	0.00154447	0.605194	0.0488658	0.0634647	0.00304967	0.0653707	0.00393295	0.192441	0.114995	0.0670123	0.00277575		0.826596	1.44102	0.914335	0.824039	0.458217	0.965445
CAC0916	Possible non-processive endoglucanase family 9, secreted; CelG ortholog; dockerin and cellulose-binding domain;	0.0810811	0.00258178	0.48144	0.131721	0.0700817	0.00489375	0.0717188	0.00250766	0.609864	0.0200929	0.0662898	0.00245005	0.0700735	0.00163121	0.20982	0.128118	0.0682441	0.000917545		0.884532	1.26675	0.945893	0.86424	0.435817	0.973779
CAC0917	and cellulose-binding endoglucanase family 9; CelL ortholog; dockerin domain;	0.0662205	0.0039509	0.333901	0.0609726	0	0	0.0646131	0.00802367	0.363108	0.0326039	0	0	0	0	0.170508	0.0942113	0	0		0.975727	1.08747	NC	0	0.510653	NC
CAC0918	Possible non-processive endoglucanase family 5, ortholog of mannase A, secreted; dockerin domain;	0.121185	0.0110369	0.965985	0.33173	0.116432	0.0267679	0.13528	0.0388109	1.11815	0.0898744	0.0827334	0.00760463	0.091435	0.00683191	0.424503	0.29979	0.0962018	0.00901552		1.11631	1.15753	0.710576	0.754509	0.439451	0.826252
CAC0919	Probably secreted sialidase; several ASP-boxes and dockerin domain;	0.0750724	0.00375095	0.279748	0.0449629	0.0736004	0.00262076	0.0759602	0.00696542	0.305041	0.0134333	0.0634945	0.00138125	0.0681908	0.00262566	0.146614	0.0772534	0.0717125	0.00223522		1.01183	1.09041	0.862693	0.908334	0.524093	0.974349
CAC0920	Protein related to MIFH/DOPD protein family, function in bacteria is unknown	0.417024	0.0153672	0.446026	0.0065811	0.595363	0.0557293	0.5153	0.0278457	0.524372	0.050069	0.459675	0.0273932	0.376962	0.00653728	0.296791	0.00861565	0.598617	0.0673004		1.23566	1.17565	0.772091	0.903933	0.665413	1.00547
CAC0921	Metal-dependent amidohydrolase	0.152947	0.00662501	0.158288	0.00694537	0.164519	0.0156803	0.143131	0.0186429	0.138569	0.00522609	0.154013	0.0042406	0.14155	0.0077718	0.128789	0.00232838	0.135395	0.00461351		0.935824	0.875423	0.936142	0.925487	0.813637	0.822975
CAC0922	Uncharacterized small conserved protein, homolog of yfjA/yukE B.subtilis	0	0	0	0	0	0	0	0	0	0	0	0	0	0	0	0	0	0		NC	NC	NC	NC	NC	NC
CAC0923	Predicted membrane protein; CF_1 family	0.0649529	0.00220004	0.0690764	0.00249216	0.0688594	0.00094517	0.0636092	0.00264555	0.0638863	0.00156005	0.065538	0.000905454	0.0635108	0.00315277	0.0660291	0.00182964	0	0		0.979313	0.924864	0.951765	0.977798	0.955886	0
CAC0924	Predicted membrane protein	0.0742067	0.00175786	0.0756316	0.00192085	0.0853823	0.00335433	0.0692584	0.00297763	0.0675003	0.00088772	0.0698535	0.00255502	0.07965	0.0104717	0.0725124	0.000841026	0.069084	0.00321896		0.933317	0.892489	0.818127	1.07335	0.958758	0.809114
CAC0925	TPR-repeat-containing protein	0.0757896	0.00380927	0.0821854	0.0103697	0.0834154	0.0105203	0.0806053	0.00113405	0.0842689	0.00352127	0.0769701	0.00571241	0.0704466	0.000822574	0.0921245	0.00234664	0.072008	0.00276342		1.06354	1.02535	0.922733	0.929502	1.12094	0.863246
CAC0926	TPR-repeat-containing protein	0	0	0	0	0	0	0	0	0	0	0	0	0.0634245	0.00619058	0	0	0	0		NC	NC	NC	NC	NC	NC
CAC0927	Hypothetical protein, CF-2 family	0.110431	0.00755649	0.102022	0.00184875	0.142258	0.0114689	0.098032	0.00416748	0.100062	0.00494432	0.105536	0.00222272	0.0963286	0.00313301	0.0957292	0.00308055	0.0975981	0.00640802		0.887724	0.980788	0.741862	0.872299	0.938323	0.686062
CAC0928	Uncharacterized small conserved protein, homolog of yfjA/yukE B.subtilis	0.23292	0.00553545	0.227584	0.0123249	0.401033	0.123449	0.26415	0.0466267	0.287978	0.0564396	0.227	0.0100125	0.222218	0.00677124	0.202829	0.00556377	0.230284	0.0394677		1.13408	1.26537	0.56604	0.954056	0.891227	0.574226
CAC0929	SAM-dependent methyltransferase	0.0678215	0.00558058	0.0703959	0.01007	0.114985	0.00584518	0.19486	0.0219524	0.113765	0.0317396	0.157412	0.0237123	0.219905	0.0273477	0.0649055	0.00153482	0.0971195	0.0118237		2.87313	1.61608	1.36898	3.24241	0.922006	0.844625
CAC0930	Cystathionine gamma-synthase	0.134253	0.0408948	0.121809	0.0146759	0.304093	0.0401803	0.614353	0.142774	0.499559	0.0504171	0.422914	0.0410468	0.633767	0.0197703	0.108059	0.000470707	0.231741	0.026758		4.57609	4.10117	1.39074	4.7207	0.887121	0.762071
CAC0931	Cysteine synthase	0.0809085	0.00918103	0.0979335	0.00885127	0.1772	0.0198482	0.315702	0.092585	0.43117	0.0217859	0.261117	0.0443557	0.344885	0.0210904	0.0836251	0.00337869	0.116252	0.00175571		3.90196	4.40268	1.47357	4.26265	0.853897	0.656046
CAC0932	Hypothetical protein	0	0	0.0704179	0.00676305	0.102204	0.0271862	0	0	0.0682387	0.0071304	0.123672	0.020882	0	0	0	0	0.0770093	0.00483311		NC	0.969054	1.21005	NC	0	0.753488
CAC0933	Transcriptional regulator of NagC/XylR family (xylose repressor)	0	0	0	0	0	0	0	0	0	0	0	0	0	0	0	0	0	0		NC	NC	NC	NC	NC	NC
CAC0934	Hypothetical protein	0	0	0.0678379	0.0271294	0	0	0	0	0.0897204	0.00323159	0	0	0	0	0	0	0	0		NC	1.32257	NC	NC	0	NC
CAC0935	Histidyl-tRNA synthetase	0.944237	0.0294174	5.0985	1.24095	4.89427	0.647164	2.22751	0.451195	9.4676	0.310212	2.55579	0.411354	1.94967	0.109087	7.38172	0.803375	1.35856	0.0592605		2.35906	1.85694	0.522201	2.06481	1.44782	0.277581
CAC0936	ATP phosphoribosyltransferase	3.88137	0.170811	11.9912	2.8314	16.4776	2.52456	6.66365	1.21227	26.84	0.645116	8.14797	1.65831	6.90652	0.751327	16.9221	1.07973	5.26659	0.0734132		1.71683	2.2383	0.494489	1.7794	1.41121	0.319622
CAC0937	Histidinol dehydrogenase	3.08822	0.1769	8.38155	2.64955	9.60887	1.13232	5.32538	0.821831	19.9628	0.470974	5.73504	1.10038	5.5737	0.0854851	13.1703	0.736371	3.77854	0.189988		1.72441	2.38176	0.596849	1.80482	1.57134	0.393235
CAC0938	Imidazoleglycerol-phosphate dehydratase	3.26557	0.356674	8.77217	2.64056	11.6162	2.14751	5.43889	0.570046	19.1062	0.164311	5.68648	0.829271	5.93804	0.108243	11.79	1.02143	4.24746	0.41352		1.66552	2.17805	0.489532	1.81837	1.34402	0.365652
CAC0939	Glutamine amidotransferase	5.16358	0.329226	15.5241	4.13809	20.656	4.13402	9.28139	0.132582	31.5808	0.306718	7.79722	1.09481	9.60036	0.25916	19.593	2.11564	6.70801	0.208045		1.79747	2.03431	0.377479	1.85925	1.2621	0.324748
CAC0940	Phosphoribosylformimino-5-aminoimidazole carboxamide ribonucleotide (ProFAR) isomerase	3.74551	0.179029	11.0478	3.12763	12.9143	2.08556	7.92811	0.2881	23.9076	0.922385	6.70833	0.715013	7.05008	0.138921	15.9213	1.21258	4.95802	0.129174		2.1167	2.16402	0.51945	1.88227	1.44113	0.383917
CAC0941	Imidazoleglycerol-phosphate synthase	3.85674	0.0661261	10.5994	2.45952	13.5904	2.01969	8.40773	0.350642	24.9779	1.62126	6.83451	0.760136	6.78399	0.0958055	16.6044	1.95695	5.17752	0.214316		2.18001	2.35653	0.502891	1.75899	1.56654	0.380968
CAC0942	Phosphoribosyl-AMP cyclohydrolase	3.84454	0.113544	9.43256	2.4005	11.2416	1.66525	6.51463	0.466382	18.9971	0.464747	5.70869	0.579017	6.36831	0.224433	13.2666	0.959889	4.48028	0.126686		1.69451	2.01399	0.50782	1.65646	1.40647	0.398546
CAC0943	Phosphoribosyl-ATP pyrophosphohydrolase	4.11309	0.0869557	11.0957	2.77062	12.8329	2.51576	7.03232	0.186167	19.3732	0.65764	5.90965	0.630239	6.8381	0.215634	13.3454	0.951143	4.74025	0.254003		1.70974	1.746	0.460506	1.66252	1.20275	0.369382
CAC0944	Transketolase	6.83004	0.171431	9.93113	2.72837	9.6778	1.54431	6.97664	0.254146	17.2264	0.476857	6.15809	0.290343	9.07216	0.235238	12.1119	0.786862	6.35749	0.128619		1.02146	1.73459	0.63631	1.32827	1.21959	0.656915
CAC0945	Single-stranded DNA-binding protein	0.31546	0.0182404	0.691637	0.0457005	0.303565	0.011533	0.145414	0.0405518	0.570267	0.0191055	0.313753	0.0146581	0.183671	0.0167422	0.554322	0.0980176	0.245293	0.0195259		0.46096	0.824517	1.03356	0.582231	0.801464	0.80804
CAC0946	ComE-like protein, Metallo beta-lactamase superfamily hydrolase, secreted	7.59966	0.555987	3.17808	1.6174	0.862503	0.149795	1.35059	1.22315	1.37057	0.0434654	1.00053	0.0517958	2.02001	0.0300188	6.35788	5.43623	1.18183	0.0837192		0.177717	0.431257	1.16004	0.265803	2.00054	1.37024
CAC0947	Predicted membrane protein, hemolysin III homolog	0.521078	0.0114863	0.450412	0.0959007	0.306908	0.0215451	0.581839	0.0302764	0.20893	0.00665291	0.5749	0.0394404	0.544041	0.024097	0.792887	0.514382	0.360126	0.0475069		1.11661	0.463864	1.8732	1.04407	1.76036	1.1734
CAC0948	Uncharacterized protein, DegV family	15.0998	0.248287	17.8612	1.43116	12.8144	1.21224	14.395	1.64254	9.00517	0.233644	18.9534	0.954491	10.7022	0.873574	16.7594	1.5869	8.01582	0.463041		0.953323	0.504174	1.47907	0.708765	0.93831	0.625533
CAC0949	Predicted transcriptional regulator	18.3168	1.41027	22.7641	1.81621	13.3069	0.510499	15.6529	0.568638	11.5011	0.143065	22.3375	1.69585	13.653	0.652542	22.3104	3.36929	8.62079	0.285718		0.854566	0.505232	1.67863	0.745384	0.980069	0.647841
CAC0950	Predicted membrane protein	1.0303	0.168707	1.52944	0.111796	1.10515	0.0592095	0.894442	0.0568848	0.6946	0.0274746	1.42831	0.0384396	0.908932	0.00722402	1.40069	0.280281	0.666699	0.0458073		0.868136	0.454153	1.29241	0.882199	0.915818	0.603264
CAC0951	Ferric uptake regulation protein	0.732902	0.0335252	1.00865	0.138597	0.663841	0.0422426	0.705484	0.0388057	0.700617	0.0262092	0.648546	0.00665207	0.705454	0.0260833	1.10329	0.132835	0.341164	0.0126308		0.96259	0.69461	0.97696	0.962549	1.09383	0.513924
CAC0952	Hypothetical protein	0.158211	0.00576448	0.156435	0.00144416	0.126725	0.0106779	0.121197	0.00441535	0.155794	0.0163173	0.151514	0.012826	0.152052	0.00109567	0.146783	0.00320386	0.0818985	0.00492329		0.766044	0.995902	1.19561	0.961068	0.938299	0.646268
CAC0953	Hypothetical protein	2.58694	0.0513383	3.63447	0.382029	2.31751	0.297459	2.37802	0.109927	2.39376	0.0370876	2.02035	0.0786132	2.55271	0.00755866	3.61592	0.307243	1.29028	0.0649871		0.919242	0.658626	0.871775	0.986767	0.994894	0.556755
CAC0954	Uncharacterized membrane protein	4.16319	0.0851893	5.33392	0.411898	3.57227	0.653749	4.22946	0.255343	3.9727	0.130071	3.08387	0.135394	4.1652	0.0923422	5.03245	0.118157	1.98249	0.119972		1.01592	0.744801	0.86328	1.00048	0.943481	0.554966
CAC0955	ATP-dependent Zn protease	0.132241	0.0178247	0.108071	0.00549802	0.152721	0.0195292	0.127225	0.0110915	0.0864488	0.00242273	0.170418	0.00665997	0.0986247	0.00828625	0.119947	0.0083289	0.189551	0.033741		0.962069	0.799929	1.11588	0.745795	1.10989	1.24116
CAC0956	Hypothetical protein	0.138415	0.0121923	0.135847	0.002078	0.113744	0.0108963	0.111365	0.0033064	0.0903409	0.00649959	0.100355	0.0205511	0.145388	0.00394123	0.115068	0.00506792	0.0832001	0.00460533		0.804571	0.665019	0.88229	1.05037	0.84704	0.731469
CAC0957	Xre family DNA-binding domain and TPR-repeat-containing protein	20.2733	1.23443	13.0783	1.25902	20.3817	1.26431	22.756	1.59043	9.30453	0.14928	16.3028	0.101361	24.3234	2.46488	12.5986	1.03274	13.3226	0.762958		1.12246	0.711447	0.799876	1.19978	0.963321	0.653655
CAC0958	Xre family DNA-binding domain and TPR-repeat-containing protein	31.2993	3.63771	24.5878	2.23996	34.2729	0.917989	38.1086	2.89804	14.9706	0.144406	27.2933	2.09057	40.0269	5.24679	22.9891	1.22465	20.031	1.38083		1.21756	0.608863	0.796352	1.27884	0.93498	0.584456
CAC0959	ATPase with chaperone activity, two ATP-binding domains	19.9829	0.751609	18.9298	0.949105	18.3679	0.775523	28.8525	4.38575	24.1709	0.375848	19.6502	1.43317	21.1255	1.30177	14.8556	1.25303	14.18	0.169819		1.44386	1.27687	1.06981	1.05718	0.784773	0.771998
CAC0960	Predicted xylanase related protein	0.0699923	0.00414158	0.0727168	0.00402009	0.0866098	0.00566094	0.0935376	0.00498706	0.0831004	0.00476151	0.0728821	0.0023715	0.100997	0.00131812	0.0699125	0.00292445	0.0681303	0.00156171		1.3364	1.1428	0.8415	1.44297	0.961436	0.786636
CAC0961	Cobyric acid synthase CobQ	4.13063	0.117175	2.83752	0.460998	2.96496	0.182308	3.34294	0.178887	2.56946	0.0517682	2.80764	0.0211561	4.03617	0.0531631	3.42007	0.144912	4.4925	0.159583		0.809306	0.905531	0.94694	0.977133	1.2053	1.5152
CAC0962	UDP-N-acetylmuramyl tripeptide synthetase	3.27815	0.23802	2.48846	0.345197	2.27706	0.209767	4.02044	0.221552	2.4642	0.0617055	2.81238	0.126724	3.47583	0.132814	3.42065	0.0797413	3.15593	0.101847		1.22643	0.990249	1.23509	1.0603	1.3746	1.38597
CAC0963	Bacitracin resistance protein	1.19315	0.159694	0.917129	0.0967236	0.842893	0.0519181	1.01462	0.094945	0.804314	0.0369245	1.15428	0.0321445	1.15103	0.0269568	1.12334	0.0871352	1.1815	0.0761157		0.850368	0.876991	1.36943	0.964695	1.22484	1.40172
CAC0964	Hypothetical protein	0.118743	0.00405814	0.13846	0.00631504	0.105673	0.0130297	0.119338	0.020827	0.103228	0.0157891	0.109773	0.00682487	0.119539	0.00600101	0.150754	0.00140014	0.108654	0.00580257		1.00501	0.745543	1.03879	1.0067	1.08879	1.0282
CAC0965	1-acyl-sn-glycerol-3-phosphate acyltransferase	0.497943	0.12001	0.454534	0.0221966	0.522345	0.0224165	0.499288	0.0473678	0.634334	0.0159905	0.636692	0.0316012	0.465843	0.00966904	0.608467	0.0478225	0.531381	0.0139987		1.0027	1.39557	1.21891	0.935536	1.33866	1.0173
CAC0966	Predicted membrane protein	0.35191	0.0138787	0.365948	0.0145762	0.471411	0.0291451	0.44551	0.0509473	0.490358	0.0229912	0.33023	0.0225934	0.5808	0.0340344	0.548744	0.0220909	0.436871	0.0184615		1.26598	1.33997	0.700514	1.65042	1.49951	0.926731
CAC0967	Probably membrane protein	0.257388	0.0460409	0.166739	0.0337813	0.295072	0.0136999	0.306891	0.0306555	0.105894	0.00503801	0.276825	0.008591	0.28805	0.0141011	0.167114	0.00616031	0.279293	0.00632405		1.19233	0.635089	0.938161	1.11913	1.00225	0.946523
CAC0968	Hypothetical protein	0.131901	0.0136067	0.0934235	0.0043524	0.114832	0.0120763	0.16176	0.0115109	0	0	0.137314	0.0207776	0.164352	0.0124861	0.0834273	0.00338882	0.101722	0.0046666		1.22637	0	1.19578	1.24603	0.893001	0.885837
CAC0969	Hypothetical protein	1.24761	0.108671	1.11461	0.175536	1.33257	0.187827	1.27295	0.122221	0.331388	0.0274706	1.10527	0.125585	1.69111	0.263362	0.719296	0.0482405	0.784637	0.0824775		1.02031	0.297314	0.829426	1.35548	0.645337	0.588814
CAC0970	Re-citrate synthase	4.24302	0.558769	1.89185	0.357482	5.6129	0.968528	6.19131	0.153666	1.08319	0.0754989	7.401	0.412384	2.70409	0.105898	2.65416	0.596436	3.55995	0.281039		1.45917	0.572557	1.31857	0.637302	1.40294	0.634245
CAC0971	Aconitase	25.7446	0.865078	9.08347	1.82951	29.9818	4.69796	28.0673	0.716727	6.08146	0.403756	31.3087	3.92539	16.0881	0.302956	11.9433	2.71016	27.4782	1.71587		1.09022	0.669509	1.04426	0.624913	1.31484	0.916495
CAC0972	NADH dependent isocitrate dehydrogenase	7.34167	0.251478	3.98315	0.586074	7.1634	0.97689	7.59976	0.623124	2.89484	0.156506	8.27128	0.58471	5.03555	0.0461127	5.14232	1.15036	5.32305	0.138147		1.03515	0.726771	1.15466	0.685886	1.29102	0.743089
CAC0973	Argininosuccinate synthase	6.47636	0.384783	17.6324	2.94069	10.2254	0.449107	8.57715	3.35258	15.5222	2.48985	8.20464	0.810196	14.6865	0.273153	33.258	9.60495	1.14742	0.0890437		1.32438	0.880319	0.80238	2.26771	1.88618	0.112213
CAC0974	Argininosuccinate lyase	6.13614	0.273604	17.9266	3.47932	11.1098	0.441202	7.613	3.81386	13.5626	1.19248	7.89547	0.74331	13.6353	1.1952	28.2655	6.79396	1.11158	0.00249113		1.24068	0.756563	0.710673	2.22212	1.57674	0.100054
CAC0975	Predicted P-loop kinase or ATPase distantly related to phosphoenolpyruvate carboxykinase	0.0619148	0.00570474	0.168157	0.0924223	0.0771223	0.00798551	0.0706686	0.0201393	0.128622	0.0170635	0.071097	0.00339209	0.101459	0.00864851	0.448799	0.0894635	0	0		1.14138	0.764894	0.921873	1.63869	2.66893	0
CAC0976	Uncharacterized conserved protein, ortholog yuzA B.subtilis	4.77508	0.290876	4.83926	0.625265	3.80237	0.351162	3.36031	0.120055	4.38064	0.357803	4.77065	0.206934	4.64738	0.465181	3.96425	0.377866	5.31721	0.663255		0.703718	0.905229	1.25465	0.973255	0.819186	1.39839
CAC0977	Transcriptional regulator, Lrp family	2.5561	0.06434	2.55153	0.347618	2.07864	0.206865	2.14995	0.167101	2.54931	0.158738	2.59358	0.115743	2.67747	0.157326	2.62058	0.168657	2.98776	0.339805		0.841104	0.99913	1.24773	1.04748	1.02706	1.43736
CAC0978	Possible elongation subunit of DNA-dependent DNA polymerase	0.256085	0.0284626	0.292299	0.0574887	0.235397	0.0241946	0.282585	0.0244233	0.130037	0.0154015	0.250038	0.00772539	0.331382	0.0235947	0.377768	0.0629315	0.170217	0.00375686		1.10348	0.444878	1.0622	1.29403	1.2924	0.723106
CAC0979	Uncharacterized protein containing two CBS domains	0.739853	0.150671	0.782176	0.134581	0.748436	0.0801501	1.02829	0.0520693	0.372169	0.0357551	0.668023	0.0532728	1.05894	0.0504015	0.960263	0.149053	0.630575	0.0481742		1.38986	0.475812	0.89256	1.43128	1.22768	0.842524
CAC0980	Pyruvate-formate lyase	2.07455	0.0458324	2.41129	0.122713	3.5657	0.401734	3.00074	0.582334	3.57685	0.119002	2.70091	0.0546123	2.14154	0.165109	4.04131	0.320182	4.19397	0.234273		1.44646	1.48338	0.757469	1.03229	1.676	1.1762
CAC0981	Pyruvate-formate-lyase-activating enzyme	3.51533	0.399684	3.20732	0.14842	5.90829	0.673329	4.6935	0.748228	5.58541	0.112173	4.05598	0.326363	3.29349	0.0871623	5.47624	0.537418	7.69185	0.326812		1.33515	1.74146	0.686489	0.936892	1.70742	1.30187
CAC0982	Hypothetical protein	0.255747	0.0234159	0.471246	0.197092	0.0654958	0.0032744	0.239636	0.0165936	0.42248	0.136661	0.122616	0.00671364	0.259101	0.0552945	0.194762	0.0140018	0.0952739	0.00427367		0.937005	0.896517	1.87212	1.01311	0.413292	1.45466
CAC0983	Hypothetical protein	1.00279	0.049539	0.973476	0.484115	1.66758	0.152529	1.17223	0.0884343	0.908448	0.0368126	1.31163	0.0420705	1.00466	0.0402232	1.16282	0.201922	2.71493	0.375524		1.16897	0.9332	0.786544	1.00186	1.1945	1.62806
CAC0984	ABC transporter, ATP-binding protein	4.06224	0.205597	1.06863	0.185334	7.78951	1.75423	8.13643	1.59258	1.60777	0.0200458	6.22774	0.400113	4.2888	0.0918145	0.904423	0.0617012	6.00787	0.259238		2.00294	1.50451	0.799504	1.05577	0.84634	0.771276
CAC0985	ABC transporter, permease component	6.14761	0.404027	1.61576	0.160024	12.4572	3.08737	9.83785	1.63193	2.77846	0.0900543	8.73769	0.473039	5.85772	0.481734	1.35987	0.0265492	8.49487	0.739569		1.60027	1.7196	0.701417	0.952846	0.841627	0.681925
CAC0986	Lipoprotein, attached to the cytoplasmic membrane, NLPA family	15.7024	0.321248	4.3762	0.590275	26.6917	6.44566	26.5714	4.31141	10.7885	0.17414	19.3624	1.85441	14.8756	1.1227	3.59499	0.176263	20.3112	1.40803		1.69219	2.46528	0.725411	0.947347	0.821486	0.760956
CAC0987	Hypothetical protein	0.350414	0.0318998	0.381184	0.0174256	0.352525	0.0196665	0.346668	0.0224762	0.497373	0.0359265	0.323999	0.0231746	0.451652	0.0157847	0.361184	0.0410719	0.254898	0.00379273		0.989309	1.30481	0.919083	1.28891	0.947533	0.723063
CAC0988	Probably membrane protein	0.302384	0.0305128	0.383015	0.0482015	0.30929	0.00950301	0.269688	0.0100751	0.519265	0.0668478	0.274913	0.0283807	0.389661	0.022434	0.374527	0.0528506	0.224194	0.0200236		0.891872	1.35573	0.888852	1.28863	0.977839	0.724864
CAC0989	General secretion family related protein	0.0931018	0.00300357	0.137165	0.0182598	0.0779225	0.00442249	0.0706466	0.00379179	0.176288	0.0058139	0.0785736	0.00177301	0.0622576	0.00239314	0.117625	0.00515443	0.0710014	0.00332459		0.75881	1.28523	1.00836	0.668704	0.857539	0.911179
CAC0990	Glutamyl-tRNA synthetase	2.07275	0.0349068	3.00622	0.546683	2.56254	0.386109	3.70476	0.440992	5.39026	0.157835	2.767	0.0428081	2.57701	0.119588	3.67582	0.292471	3.75547	0.262986		1.78737	1.79303	1.07979	1.24328	1.22274	1.46553
CAC0991	Putative intracellular protease	0.584547	0.123721	0.302302	0.0215896	0.69984	0.219108	0.96774	0.170435	0.320738	0.0141498	0.772504	0.010868	0.505737	0.0215051	0.315968	0.0306052	0.55682	0.0286363		1.65554	1.06099	1.10383	0.865178	1.04521	0.795639
CAC0992	Hypothetical protein	0.309574	0.034643	0.155411	0.00907886	0.349561	0.100609	0.339367	0.0530843	0.125633	0.00926221	0.344132	0.0206913	0.25491	0.0042429	0.134363	0.0111417	0.298921	0.0056417		1.09624	0.80839	0.984467	0.823423	0.864563	0.855133
CAC0993	D-alanyl-D-alanine carboxypeptidase (penicilin binding protein)	6.1349	0.239878	3.815	0.736129	4.07186	0.165269	6.25517	0.783194	2.84834	0.0715955	4.33984	0.354079	6.32959	0.275555	4.09481	0.295135	4.0933	0.0755832		1.0196	0.746616	1.06581	1.03173	1.07334	1.00526
CAC0994	Predicted membrane protein	1.29983	0.0524093	1.28735	0.148305	1.60968	0.344981	1.6229	0.036462	0.752322	0.0460716	1.34099	0.0466102	1.31906	0.0674144	1.23911	0.127424	1.10603	0.00815817		1.24855	0.584394	0.83308	1.0148	0.962528	0.687116
CAC0995	Predicted membrane protein	18.5425	0.406207	21.8742	2.85591	18.2612	0.816496	17.5977	1.82368	9.88988	0.729735	15.2219	1.58071	15.7696	1.24385	18.2527	1.293	13.9504	1.24373		0.949043	0.452127	0.833568	0.850457	0.834439	0.76394
CAC0996	Hypothetical protein	0.405859	0.0606888	0.258757	0.0624213	0.335869	0.00810786	0.292612	0.0437404	0.223173	0.0318206	0.455689	0.0473608	0.273849	0.0396287	0.237459	0.0231841	0.382449	0.00376056		0.720972	0.862483	1.35675	0.674739	0.917693	1.13869
CAC0997	Probable nucleoside-diphosphate kinase N-terminal domain	2.56533	0.698494	1.25896	0.429854	2.92655	0.316963	2.21713	0.0744818	1.08876	0.0334283	3.28659	0.22003	1.67585	0.0483364	0.902795	0.128905	3.79713	0.0926404		0.864267	0.86481	1.12302	0.653271	0.717095	1.29748
CAC0998	Homoserine dehydrogenase	13.756	0.678704	5.75122	1.82867	10.7512	1.46092	14.4792	2.73145	3.51584	0.139551	11.5761	0.285372	12.3778	0.359656	4.05399	0.987746	8.78265	0.576296		1.05257	0.611322	1.07672	0.899811	0.704892	0.8169
CAC0999	Threonine synthase	23.7342	0.68349	8.08855	2.20359	20.5863	3.00672	21.4008	3.30504	5.38609	0.312608	16.449	0.642367	23.4588	1.80284	5.44467	1.20011	16.674	1.50374		0.90169	0.665891	0.799023	0.9884	0.673133	0.809953
CAC1000	Uncharacterized protein, homolog of yhfF B.subtilis	3.94761	0.130245	3.18339	0.796955	4.21084	0.359656	4.84634	0.747183	1.99526	0.0921091	3.24742	0.0802037	4.6075	0.414203	2.06093	0.48675	1.97048	0.15706		1.22766	0.626773	0.771204	1.16716	0.647399	0.467954
CAC1001	Aspartate aminotransferase	1.08458	0.111137	1.25915	0.0552892	1.95574	0.082053	1.80572	0.21126	1.10704	0.0784896	1.46204	0.0934848	1.23331	0.0707606	1.33448	0.136592	1.90659	0.125783		1.6649	0.8792	0.747566	1.13713	1.05983	0.974869
CAC1002	Nicotinic acid phosphoribosyltransferase	5.63078	0.691323	5.67415	0.338458	9.3156	0.492755	8.58117	0.586483	5.27088	0.0912859	6.75624	0.097166	5.7014	0.160562	5.98146	0.646367	9.30729	0.601791		1.52397	0.928928	0.725262	1.01254	1.05416	0.999109
CAC1003	Superfamily I DNA helicase (rep-like helicase)	0.0677038	0.00126725	0.0741347	0.00558771	0.0662882	0.00259266	0.0672182	0.00191864	0.0736072	0.0007013	0.0676389	0.000486598	0.0673341	0.00323167	0.0755612	0.00407841	0.0682839	0.00237553		0.992828	0.992885	1.02038	0.994539	1.01924	1.03011
CAC1004	Predicted membrane protein	0.458389	0.0193803	0.787546	0.142923	0.352274	0.052909	0.51588	0.0420109	0.869672	0.0326554	0.2713	0.0125209	0.582731	0.0127805	0.929681	0.124212	0.288987	0.00930482		1.12542	1.10428	0.770139	1.27126	1.18048	0.820348
CAC1005	Uncharacterized protein similar to Cylindrotheca fusiformis plasmid hypothetical protein (GI:99319)	0.298749	0.012696	0.547541	0.106477	0.25526	0.0411173	0.374967	0.0405526	0.559073	0.0368281	0.198076	0.00837762	0.429921	0.0125052	0.598322	0.0960836	0.232837	0.0138024		1.25512	1.02106	0.775978	1.43907	1.09274	0.912155
CAC1006	MutT-like (Nudix) hydrolase	1.27536	0.214436	0.503859	0.065103	0.607478	0.0285538	0.68823	0.0788898	0.409319	0.00542304	0.684667	0.0380913	0.641419	0.00952187	0.411588	0.0290999	0.848426	0.0409349		0.539634	0.812368	1.12707	0.50293	0.816871	1.39664
CAC1007	Predicted acetyltransferase	0.525387	0.085829	0.232691	0.0445706	0.268925	0.0309729	0.191939	0.0921612	0.129992	0.00713513	0.339304	0.0184991	0.17544	0.00399634	0.204549	0.0160247	0.37825	0.00945233		0.365329	0.558645	1.26171	0.333925	0.879059	1.40653
CAC1008	Hypothetical protein, CF-30 family	0.0971259	0.00435693	0.0992975	0.00212404	0.110035	0.042354	0.170543	0.0749988	0.1891	0.0635032	0.0958948	0.0134134	0.0820915	0.00392556	0.0968412	0.00973949	0.0966368	0.0162095		1.7559	1.90438	0.871494	0.845207	0.975264	0.878237
CAC1009	Cell wall biogenesis enzyme (N-terminal domain related to N-Acetylmuramoyl-L-alanine amidase and C-terminal domain related to L-alanoyl-D-glutamate peptidase); peptodoglycan-binding domain	0.244008	0.0274857	0.312393	0.0271987	0.117836	0.0189415	0.104531	0.0128891	0.225257	0.0173853	0.126618	0.00662065	0	0	0.296557	0.0794803	0.185427	0.00450251		0.42839	0.72107	1.07452	0	0.949307	1.5736
CAC1010	Predicted phosphohydrolase, Icc family	6.50001	0.435362	4.07213	0.680634	1.97429	0.716125	1.37379	0.845546	1.95672	0.0990655	2.41178	0.122419	0.255137	0.00816484	3.90966	1.20933	5.69197	0.387026		0.211352	0.480516	1.2216	0.0392518	0.960104	2.88305
CAC1011	Uncharacterized small membrane protein, homolog of ykvA B.subtilis	0	0	0	0	0	0	0	0	0	0	0	0	0	0	0	0	0	0		NC	NC	NC	NC	NC	NC
CAC1012	Uncharacterized membrane protein, homolog of YNGA/YWCD B.suntilis	0	0	0	0	0	0	0	0	0	0	0	0	0	0	0	0	0	0		NC	NC	NC	NC	NC	NC
CAC1013	FTSA related protein, predicted ATPases of the HSP70 family	0.396835	0.040455	0.348106	0.0209535	0.382272	0.02215	0.495312	0.0414548	0.311608	0.0109829	0.491252	0.0207452	0.466413	0.0372241	0.353198	0.011435	0.311901	0.00999277		1.24816	0.895154	1.28509	1.17533	1.01463	0.815913
CAC1014	IAA-like amino acid hydrolase	1.62788	0.0695639	1.19451	0.0977945	1.28723	0.109422	1.51183	0.0798599	1.21178	0.0627686	1.36506	0.0965647	1.77072	0.0910514	1.23192	0.00280661	1.23048	0.0946002		0.92871	1.01446	1.06047	1.08775	1.03131	0.955917
CAC1015	Pseudouridylate synthase	2.83244	0.043838	2.53478	0.236978	2.56083	0.0487302	3.07822	0.206856	2.47885	0.0523069	2.77859	0.133768	3.29888	0.196139	2.66939	0.100191	2.61224	0.0922839		1.08678	0.977935	1.08504	1.16468	1.05311	1.02008
CAC1016	SpoVB related membrane protein	0.439148	0.0564901	0.400142	0.0451613	0.371737	0.00999482	0.476073	0.0198625	0.291249	0.0141611	0.385837	0.00702422	0.562174	0.0154721	0.458308	0.0557976	0.429633	0.00656264		1.08408	0.727864	1.03793	1.28015	1.14536	1.15574
CAC1017	SpoVB related membrane protein	0	0	0	0	0.0660582	0.0158094	0.0837809	0.0193107	0.0769814	0.0201764	0.0682097	0.00217475	0	0	0	0	0	0		NC	NC	1.03257	NC	NC	0
CAC1018	Predicted membrane protein	0.349919	0.0150378	0.316509	0.00885221	0.22172	0.0224153	0.218642	0.00301845	0.218765	0.0224259	0.259133	0.0186983	0.285582	0.00757775	0.2843	0.0252987	0.170109	0.0115249		0.624836	0.691182	1.16874	0.816137	0.898236	0.767226
CAC1019	Phospholipase C related protein	1.07622	0.0458047	1.18041	0.0471787	0.922316	0.0349621	0.97703	0.118398	0.927928	0.0449757	0.814585	0.0615929	1.00567	0.0385131	0.982559	0.0744627	0.774378	0.024961		0.907831	0.786108	0.883195	0.934442	0.83239	0.839602
CAC1020	Hypothetical protein	0.125933	0.0054477	0.110782	0.0009611	0.105974	0.00839628	0.127591	0.00792726	0.0882238	0.00107092	0.115588	0.000900445	0.126481	0.00720717	0.104531	0.00577178	0.102194	0.00225996		1.01317	0.796371	1.09072	1.00435	0.943574	0.964336
CAC1021	Predicted Fe-S oxidoreductases	0.587301	0.0374329	0.64233	0.041044	0.388215	0.0625439	0.622544	0.060649	0.42336	0.0186902	0.435232	0.0205473	0.74728	0.0715416	0.665243	0.0540166	0.453015	0.0164577		1.06001	0.6591	1.12111	1.2724	1.03567	1.16692
CAC1022	Thioesterase II of alpha/beta hydrolase superfamily	0.86964	0.0261377	0.391044	0.163701	0.390725	0.137661	0.191898	0.115802	0.182349	0.00666268	0.715926	0.00294402	0.0919263	0.00355579	0.280527	0.0200761	0.599624	0.0168977		0.220664	0.466313	1.8323	0.105706	0.717379	1.53464
CAC1023	Nicotinate-nucleotide pyrophosphorylase	1.37984	0.212284	4.24073	0.244753	5.1996	0.407847	1.86877	0.303617	5.93496	0.377934	3.95491	0.305741	3.05012	0.140056	3.139	0.351555	3.84789	0.309431		1.35434	1.39951	0.760617	2.21049	0.740202	0.740034
CAC1024	Aspartate oxidase	12.0067	0.816977	38.4119	6.42008	36.0222	3.10163	17.0487	3.236	42.1177	1.09151	26.8377	3.14545	26.4473	1.52785	31.6788	4.00455	23.4872	2.75431		1.41993	1.09647	0.745033	2.2027	0.824713	0.65202
CAC1025	Quinolinate synthase	4.39608	0.245984	9.78298	0.799421	12.8761	0.529912	5.1503	1.28823	8.7348	0.304889	11.4148	0.583771	8.44149	0.551058	8.19128	1.26846	9.58982	0.463122		1.17157	0.892857	0.886512	1.92023	0.837299	0.744778
CAC1026	Superfamily I DNA helicase	0.696862	0.0212199	0.380396	0.0258339	0.573767	0.0878267	0.565501	0.0425191	0.432212	0.00781205	0.655412	0.037861	0.631383	0.0404985	0.403044	0.0333423	0.791122	0.0482705		0.811497	1.13622	1.1423	0.906037	1.05954	1.37882
CAC1027	Flavoprotein	8.57085	0.292093	7.88814	1.1925	9.03561	0.0401406	6.17759	0.945865	12.8968	0.371728	11.2355	1.27528	4.74393	0.174273	7.59959	1.3058	11.173	1.13599		0.720767	1.63496	1.24347	0.553496	0.963419	1.23655
CAC1028	Hydrolase of alpha/beta superfamily, possible membrane associated lipase	0.219382	0.0057246	0.170607	0.0217808	0.376272	0.0889597	0.193485	0.0237664	0.247107	0.0105356	0.211171	0.00156071	0.65568	0.0225711	0.209243	0.0336144	0.287813	0.00783743		0.881954	1.4484	0.561219	2.98875	1.22647	0.764905
CAC1029	FeoA-like protein, involved in iron transport	0.148021	0.00580778	0.236257	0.0767495	0.0825894	0.0112039	0.528107	0.116432	0.559058	0.0087241	0.0810227	0.00173234	0.237233	0.00628691	0.280711	0.0386001	0.113391	0.00836406		3.56779	2.36631	0.981031	1.6027	1.18816	1.37295
CAC1030	FeoA-like protein, involved in iron transport	0.133628	0.00171762	0.238824	0.0713928	0.0795765	0.00239079	0.49202	0.113381	0.517917	0.0276249	0.0776356	0.00192267	0.220845	0.0018576	0.277711	0.0478203	0.10347	0.00314508		3.682	2.16862	0.975609	1.65268	1.16283	1.30026
CAC1031	FeoB-like GTPase, responsible for iron uptake	0.208865	0.0116997	0.418583	0.149908	0.112546	0.0211445	0.886113	0.13405	1.1513	0.0347222	0.101598	0.000650385	0.396585	0.00278939	0.494687	0.0825994	0.144276	0.00569314		4.24252	2.75048	0.902727	1.89876	1.18181	1.28193
CAC1032	Predicted transcriptional regulator	0.132901	0.0106544	0.267819	0.0920514	0.0823782	0.00582795	0.590361	0.204126	0.593358	0.0210067	0.0715916	0.000858225	0.256483	0.0116898	0.220315	0.0319998	0.0889883	0.0037134		4.44212	2.21552	0.86906	1.92988	0.822627	1.08024
CAC1033	Hypothetical protein, CF-31 family	4.14021	0.39519	4.63157	0.775976	4.50321	1.22406	4.29924	0.255521	2.3894	0.0894975	3.92	0.339272	4.9092	0.506697	4.53604	0.442191	2.07608	0.137681		1.03841	0.515894	0.87049	1.18574	0.979375	0.461021
CAC1034	Hypothetical protein	1.374	0.268618	1.13369	0.268614	1.32422	0.315951	1.27913	0.059433	0.952772	0.0954938	2.34658	0.419927	1.03174	0.141491	0.73162	0.0976158	0.998252	0.229718		0.930959	0.840419	1.77204	0.750903	0.645346	0.753839
CAC1035	Hypothetical protein	0.525766	0.0747363	0.583387	0.0334228	0.504324	0.0159405	0.552521	0.00971056	0.262845	0.0178422	0.461696	0.015481	0.673583	0.053549	0.618658	0.105053	0.309548	0.0186974		1.05089	0.45055	0.915475	1.28115	1.06046	0.613788
CAC1036	Pyruvate kinase	11.4259	0.0972865	6.90233	0.357114	7.97755	2.45987	7.52404	1.58632	5.94602	0.159266	12.7191	0.243251	7.94689	0.00524505	6.14116	0.746029	11.7599	0.228302		0.658507	0.861452	1.59436	0.695515	0.889723	1.47413
CAC1037	Predicted xylanase/chitin deacetylase	8.94339	0.616582	8.4003	0.608722	4.76717	0.235199	2.71617	1.07114	4.38244	0.0827163	4.66954	0.127013	3.09231	0.107216	8.75131	0.59335	4.92453	0.212525		0.303706	0.521701	0.97952	0.345765	1.04179	1.03301
CAC1038	Predicted metal-binding membrane protein	0.216342	0.0172258	0.500801	0.148613	0.205073	0.0373467	0.244234	0.0270451	0.178544	0.00477751	0.169347	0.00502331	0.446374	0.0201906	0.490113	0.0543347	0.177372	0.00999256		1.12892	0.356518	0.825792	2.06328	0.978659	0.864921
CAC1039	Membrane protein, TerC homolog	0.156487	0.00733844	0.126232	0.0243067	0.319166	0.108907	0.351894	0.102122	0.181267	0.0193554	0.404596	0.0207075	0.174408	0.003833	0.140508	0.00247109	0.29593	0.0168249		2.24872	1.43598	1.26767	1.11453	1.11309	0.927198
CAC1040	Predicted amidohydrolases	0.623245	0.0164229	0.486862	0.0167426	0.42299	0.0137552	0.525941	0.0488513	0.42783	0.0252131	0.458693	0.0237826	0.534277	0.00235396	0.41267	0.0128245	0.504395	0.00959278		0.843875	0.87875	1.08441	0.857251	0.847611	1.19245
CAC1041	Arginyl-tRNA synthetase	0.969558	0.0997655	1.47848	0.5127	1.42375	0.107099	1.62812	0.0132127	2.18783	0.118854	1.13177	0.0533171	1.35342	0.0222656	2.1279	0.343222	0.846862	0.0606724		1.67924	1.47978	0.794924	1.39591	1.43924	0.594812
CAC1042	Predicted membrane protein	0.239923	0.0136227	0.301044	0.0764936	0.32034	0.0292976	0.394955	0.0195562	0.357514	0.018302	0.2811	0.0191395	0.356271	0.00545409	0.380147	0.0632568	0.207686	0.0259974		1.64618	1.18758	0.877507	1.48494	1.26277	0.648331
CAC1043	Xre family DNA-binding domain and TPR-repeat containing protein	0.0867024	0.0121648	0.103368	0.0142612	0	0	0.0759253	0.0187164	0.0885551	0.00983478	0.0690162	0.0053039	0	0	0.426967	0.233866	0	0		0.875699	0.856695	NC	0	4.13055	NC
CAC1044	NADH:flavin oxidoreductase, possible NADH oxidase	0.424	0.0374722	0.256582	0.0796948	0.308554	0.0156499	0.305419	0.015947	0.104339	0.00398543	0.217629	0.0123558	0.444375	0.0226536	0.324344	0.0275976	0.244597	0.0115381		0.720328	0.406647	0.70532	1.04805	1.26409	0.792722
CAC1045	Predicted permease	0.123748	0.008248	0.494681	0.0847631	0.0814751	0.0104669	0.17185	0.0301017	0.35857	0.0134084	0.0754012	0.00128227	0.135071	0.00507248	0.497567	0.116549	0.0812126	0.000180193		1.3887	0.724852	0.925451	1.0915	1.00583	0.996778
CAC1046	Transcriptional regulator, LysR family	0.124432	0.00394978	0.154527	0.0217571	0.138625	0.00802069	0.143877	0.00866015	0.186355	0.00719007	0.122173	0.00601816	0.142344	0.00549331	0.170838	0.0112258	0.12667	0.00431357		1.15626	1.20597	0.881317	1.14395	1.10555	0.913761
CAC1047	Ribonucleotide reductase, vitamin B12-dependent	0.703028	0.0709123	11.0442	1.86237	2.98983	0.869517	0.712354	0.190927	15.0697	0.957274	2.411	0.1414	0.573676	0.0152583	16.3342	0.984349	1.06045	0.0268056		1.01327	1.36449	0.806401	0.816007	1.47899	0.354684
CAC1048	Carbonic anhydrases/acetyltransferases, isoleucine patch superfamily	0.766201	0.0632133	0.798079	0.0834805	0.818752	0.151629	0.882111	0.0733633	1.25473	0.0663142	1.04462	0.0413357	0.757825	0.0243773	0.689156	0.0180877	0.866509	0.0421283		1.15128	1.57219	1.27587	0.989068	0.863518	1.05833
CAC1049	Uncharacterized conserved protein,ortholog of YaaR B.subtilis	8.10088	0.241905	5.66291	0.412396	5.92487	0.797792	6.14136	0.102375	2.69852	0.0893861	6.30831	0.617149	7.01262	0.703577	4.75802	0.572825	4.36851	0.519464		0.758111	0.476526	1.06472	0.865661	0.840209	0.737318
CAC1050	NH(3)-dependent NAD(+) synthetase	0.554767	0.012919	1.2196	0.343614	0.631644	0.027418	1.04625	0.134519	1.14873	0.00966283	0.511549	0.0240929	1.03193	0.0491462	1.44343	0.0385405	0.649124	0.0280452		1.88593	0.941889	0.809869	1.86011	1.18353	1.02767
CAC1051	Uncharacterized conserved protein (possible membrane)	3.81582	0.222087	2.5656	0.304249	5.90438	1.08246	4.15832	0.108095	2.99758	0.0623835	6.27789	0.174201	4.71715	0.083301	2.48364	0.201743	5.35598	0.280457		1.08976	1.16837	1.06326	1.23621	0.968053	0.90712
CAC1052	Membrane protease subunit, stomatin/prohibitin homolog	1.8086	0.171642	1.15023	0.18557	3.19246	0.930253	2.0593	0.0884913	1.16166	0.0527849	2.21754	0.174965	2.97377	0.191626	0.955036	0.131726	2.46215	0.305291		1.13862	1.00994	0.694617	1.64423	0.830301	0.771239
CAC1053	LPS glycosyltransferase	0.265296	0.00353171	0.308652	0.0208715	0.26663	0.0308143	0.252308	0.0233005	0.459608	0.0089308	0.295488	0.00915716	0.353675	0.00898042	0.356944	0.0327602	0.282979	0.0132714		0.951044	1.48908	1.10823	1.33314	1.15646	1.06132
CAC1054	Arginase	0.510998	0.0415883	0.460718	0.0242302	0.387988	0.0893737	0.53907	0.0421108	0.516235	0.050812	0.621318	0.0202305	0.393889	0.0243565	0.387013	0.0603801	0.537488	0.0239857		1.05494	1.1205	1.60138	0.770822	0.840023	1.38532
CAC1055	Hypothetical protein	0.796674	0.148434	0.422202	0.0224442	0.694451	0.121011	0.908605	0.11733	0.50436	0.0301166	0.739997	0.0344697	0.772011	0.0395925	0.473061	0.0236159	0.799771	0.0896313		1.1405	1.19459	1.06559	0.969042	1.12046	1.15166
CAC1056	Hypothetical protein	0.104628	0.0131131	0.0823332	0.00645183	0.101668	0.0018003	0.133398	0.028294	0.0930771	0.0106254	0.120391	0.0110316	0.0810994	0.00497022	0.0975079	0.00452226	0.112292	0.0107529		1.27498	1.13049	1.18416	0.775122	1.18431	1.1045
CAC1057	Uncharcterized protein, shares conserved domain among different RHS family proteins and WAPA of B.subtilis	0.344036	0.0233964	0.174105	0.0106545	0.510489	0.0209337	0.504094	0.115626	0.132433	0.00417155	0.410007	0.0193829	0.454593	0.0073632	0.172077	0.00562361	0.422752	0.0122672		1.46523	0.760649	0.803164	1.32135	0.98835	0.828132
CAC1058	Predicted membrane protein	0.341805	0.00963926	0.192279	0.00616514	0.480118	0.0412272	0.491274	0.0885618	0.156142	0.00908211	0.407657	0.015111	0.475681	0.0397578	0.171694	0.00287287	0.39263	0.0196911		1.4373	0.812061	0.849077	1.39168	0.892942	0.817778
CAC1059	Hypothetical protein	0.122914	0.00296141	0.0758104	0.00440723	0.147489	0.0135287	0.140508	0.0116176	0.0714791	0.00128442	0.139853	0.00478395	0.129721	0.00195189	0.0770372	0.00351088	0.153254	0.00797978		1.14314	0.942866	0.948233	1.05538	1.01618	1.03909
CAC1060	Predicted membrane protein	0	0	0	0	0	0	0	0	0	0	0	0	0	0	0	0	0	0		NC	NC	NC	NC	NC	NC
CAC1061	Uncharcterized protein, shares conserved domain among different RHS family proteins and WAPA of B.subtilis	0	0	0	0	0	0	0	0	0	0	0	0	0	0	0	0	0	0		NC	NC	NC	NC	NC	NC
CAC1062	Hypothetical protein	0.89602	0.0209749	0.63446	0.0916765	0.852107	0.0433318	0.967454	0.0887164	0.536294	0.0281357	0.79349	0.0357918	1.26861	0.0470417	0.636586	0.0156993	0.637349	0.0201733		1.07972	0.845275	0.931209	1.41583	1.00335	0.747968
CAC1063	TPR-repeat-containing protein	0.348889	0.00625909	0.295807	0.0149665	0.381637	0.0151146	0.387377	0.0340389	0.258128	0.0217947	0.351689	0.00887369	0.571891	0.0412138	0.327238	0.0139709	0.276961	0.00639664		1.11032	0.872624	0.921528	1.63918	1.10626	0.725719
CAC1064	TPR-repeat-containing protein	0.332844	0.00419944	0.370613	0.0144245	0.395478	0.00928386	0.37927	0.0464204	0.322254	0.0135523	0.332146	0.00878631	0.487878	0.0271108	0.346825	0.0311072	0.283664	0.0104754		1.13948	0.869514	0.839859	1.46579	0.935814	0.717269
CAC1065	Uncharacterized protein, related stage III sporulation protein AH of Bacillus sp.	0.535344	0.0556654	0.586889	0.0670013	0.699327	0.0206831	0.610116	0.0547104	0.556755	0.0310105	0.60224	0.0115578	0.721733	0.0101351	0.563758	0.0194646	0.430028	0.0226088		1.13967	0.948655	0.86117	1.34817	0.960588	0.614916
CAC1066	Hypothetical protein	0	0	0	0	0	0	0	0	0	0	0.0618465	0.000941062	0	0	0	0	0.0647836	0.00334847		NC	NC	NC	NC	NC	NC
CAC1067	TPR-repeat containing protein	0.0786507	0.00345379	0.0676212	0.00334229	0.0775749	0.00464423	0.0849744	0.00309773	0.0625156	0.00077102	0.0859403	0.000325353	0.0750321	0.00531786	0.0650715	0.00269193	0.0749134	0.000139805		1.0804	0.924498	1.10784	0.953993	0.962294	0.965692
CAC1068	Hypothetical protein, CF-25 family	0.0744731	0.0020071	0.0653725	0.00283142	0.0680871	0.0066211	0.0641883	0.00307833	0	0	0.0752461	0.00131876	0.0689838	0.003906	0	0	0.0647224	0.00266664		0.8619	0	1.10514	0.926292	0	0.950581
CAC1069	Hypothetical protein, CF-25 family	0	0	0	0	0	0	0	0	0	0	0	0	0	0	0	0	0	0		NC	NC	NC	NC	NC	NC
CAC1070	Transcriptional regulator, AcrR family	0	0	0	0	0	0	0	0	0	0	0	0	0	0	0	0	0	0		NC	NC	NC	NC	NC	NC
CAC1071	Transcriptional regulator, AcrR family	0	0	0	0	0	0	0	0	0	0	0	0	0	0	0	0	0	0		NC	NC	NC	NC	NC	NC
CAC1072	Fe-S oxidoreductase	0.211347	0.00832936	0.367817	0.171226	0.0844871	0.0103772	0.102515	0.00442362	1.00945	0.0512782	0.121827	0.00447354	0	0	0.245828	0.0569965	0.156068	0.00843317		0.485054	2.74443	1.44196	0	0.668342	1.84724
CAC1073	Hypothetical protein	0.184862	0.0228467	0.310712	0.13084	0.0801478	0.0114641	0.0912265	0.00563975	0.748307	0.0113069	0.099947	0.00245354	0	0	0.197655	0.0402131	0.135772	0.00448457		0.493484	2.40836	1.24703	0	0.636137	1.69401
CAC1074	Predicted permease	0.186925	0.0127679	0.329319	0.134801	0.0839019	0.0105668	0.0989093	0.00677238	0.769733	0.0283683	0.106056	0.00967687	0	0	0.199168	0.0435108	0.125715	0.00230113		0.52914	2.33735	1.26405	0	0.604787	1.49836
CAC1075	Beta-glucosidase family protein	0.930634	0.129537	2.1992	0.629716	1.34857	0.675318	0.234852	0.0510359	0.108422	0.00653174	0.803573	0.0829206	0.0925201	0.00805415	1.72704	1.08696	1.16221	0.201475		0.252357	0.0493007	0.595869	0.0994162	0.785303	0.861804
CAC1076	Hypothetical protein, CF-32 family	0.234837	0.00562177	0.213139	0.0152657	0.200664	0.00344769	0.139276	0.061242	0.190767	0.0106994	0.245384	0.00571736	0.121671	0.00589541	0.186962	0.0151438	0.221538	0.00452673		0.593077	0.895034	1.22286	0.518108	0.877183	1.10403
CAC1077	Putative translation initiation inhibitor	0.385278	0.00700302	0.298899	0.0211392	0.395016	0.0448887	0.274009	0.0855139	0.283105	0.0217485	0.365106	0.0191565	0.246619	0.00685862	0.258676	0.0140903	0.422032	0.0112177		0.711197	0.947157	0.924282	0.640105	0.865429	1.06839
CAC1078	Predicted phosphohydrolase, Icc family	6.77348	0.473755	6.9087	3.39312	2.19242	0.874895	1.183	0.73956	1.59104	0.0520208	2.63368	0.247967	0.25532	0.0178015	3.29896	1.16408	2.61968	0.25965		0.174651	0.230295	1.20127	0.037694	0.477508	1.19488
CAC1079	Uncharacterized protein, related to enterotoxins of other Clostridiales	1.27092	0.203658	2.61857	1.06224	0.293434	0.12175	0.193355	0.0818712	0.113315	0.0108768	0.476017	0.0387758	0.0632633	0.00165961	1.50059	0.57853	0.347606	0.0178138		0.152138	0.0432734	1.62223	0.0497776	0.573058	1.18461
CAC1080	Uncharacterized protein, probably surface-located	20.7553	0.387232	18.0123	8.433	5.01803	3.60647	2.369	1.73373	0.547533	0.00561344	6.54651	0.262591	0.115123	0.00524203	9.80762	3.58489	5.1595	0.202127		0.11414	0.0303977	1.3046	0.00554671	0.544494	1.02819
CAC1081	Uncharacterized protein, probably surface-located	7.46702	0.127082	8.39814	4.14574	2.05404	1.72841	1.00792	0.69742	0.254772	0.0181461	2.07159	0.085398	0.0851721	0.00758228	4.40466	1.95389	1.88499	0.0217136		0.134983	0.0303368	1.00854	0.0114064	0.524481	0.917696
CAC1082	Hypothetical protein	0.0673616	0.00871346	0.0692065	0.00236032	0	0	0	0	0	0	0	0	0	0	0.0675455	0.0051977	0	0		0	0	NC	0	0.975998	NC
CAC1083	Predicted membrane-associated metal-binding protein	0.15081	0.0121405	0.162832	0.00444455	0.18131	0.0149423	0.174711	0.0166934	0.228209	0.00731001	0.21303	0.0134526	0.150299	0.0124228	0.185579	0.0166535	0.197428	0.00997203		1.15848	1.4015	1.17495	0.996607	1.1397	1.0889
CAC1084	Beta-glucosidase family protein	1.02318	0.290344	1.20542	0.631276	0.815691	0.135265	0.388904	0.119569	0.091394	0.0116884	1.03738	0.118706	0.131834	0.0361405	0.616231	0.370188	0.649237	0.11203		0.380095	0.0758191	1.27178	0.128847	0.511216	0.795935
CAC1085	Alpha-glucosidase	1.43993	0.192654	1.32812	0.72315	1.04282	0.247014	0.464457	0.196074	0.11212	0.00504558	1.23601	0.137531	0.241974	0.0263865	0.673112	0.36097	1.08093	0.0166962		0.322554	0.0844199	1.18525	0.168045	0.506815	1.03654
CAC1086	Transcriptional regulators of NagC/XylR family	2.76248	0.195712	2.31112	1.15783	1.883	0.372176	0.820041	0.398411	0.203544	0.00510721	2.25317	0.253641	0.413073	0.0128561	1.13185	0.587965	2.16002	0.0559908		0.296849	0.0880715	1.19658	0.14953	0.489743	1.14712
CAC1087	Hypothetical protein	0.0845865	0.00733394	0	0	0.069667	0.00972158	0	0	0	0	0.0773703	0.00171457	0	0	0	0	0.0700029	0.00113217		0	NC	1.11057	0	NC	1.00482
CAC1088	GlpX-like protein (Fructose-1,6-bisphosphatase related protein)	1.98372	0.071717	2.22365	0.617581	1.57753	0.11213	1.64787	0.002098	4.76785	0.158898	1.91086	0.092007	2.22428	0.0550091	5.95394	2.90362	1.51666	0.219845		0.830697	2.14415	1.21129	1.12127	2.67755	0.961411
CAC1089	Serine kinase/phosphatase HPr	6.99251	0.154216	7.47873	0.829665	6.01262	0.152329	6.31447	0.340305	12.512	0.17803	7.12318	0.252462	6.32986	0.0798043	14.7817	5.721	5.95937	0.141848		0.903034	1.67301	1.1847	0.905235	1.97649	0.991144
CAC1090	5-formyltetrahydrofolate cyclo-ligase	2.63936	0.17466	2.4691	0.213287	2.55337	0.291499	1.96718	0.197554	4.85972	0.141775	2.56011	0.203694	2.32127	0.0644508	5.12404	1.92982	2.4982	0.190799		0.745325	1.96821	1.00264	0.879484	2.07526	0.978394
CAC1091	Aspartyl aminopeptidase	4.75744	0.150364	4.27027	0.440805	4.5469	0.200503	3.36088	0.0913122	8.77475	0.152967	4.49134	0.337358	4.01973	0.184965	7.91429	2.82002	5.23496	0.247617		0.706447	2.05485	0.98778	0.844936	1.85335	1.15132
CAC1092	Predicted metal-dependent phosphoesterase (PHP family), YciV ortholog	3.4553	0.316885	2.54768	0.225254	4.01307	0.427804	6.68184	0.961257	2.00404	0.0166256	5.00296	0.259436	4.00573	0.181927	1.90321	0.464761	5.3259	0.298388		1.93379	0.786616	1.24667	1.1593	0.747038	1.32714
CAC1093	Hypothetical secreted protein	0	0	0	0	0	0	0	0	0	0	0	0	0	0	0	0	0	0		NC	NC	NC	NC	NC	NC
CAC1094	Cation efflux system protein	0	0	0	0	0	0	0	0	0	0	0	0	0	0	0	0	0	0		NC	NC	NC	NC	NC	NC
CAC1095	Uncharacterized protein, YjiN homolog	0.597776	0.0203422	0.542654	0.0404916	0.557335	0.022454	0.829717	0.0478055	0.264233	0.00250499	0.486652	0.00253106	0.694336	0.0358119	0.594329	0.056658	0.432988	0.0105845		1.38801	0.486928	0.873177	1.16153	1.09523	0.776889
CAC1096	Uncharacterized protein, YjiN homolog	0.324535	0.0167844	0.294135	0.00842915	0.333361	0.0264665	0.401814	0.0286574	0.166634	0.00882279	0.264025	0.00524249	0.364496	0.0101658	0.323587	0.0377948	0.283447	0.00645639		1.23813	0.566521	0.792011	1.12314	1.10013	0.85027
CAC1097	Hypothetical protein	0.178191	0.00308665	0.166997	0.019491	0.176752	0.0162828	0.131238	0.0230099	0.15065	0.0156661	0.228645	0.0155429	0.171202	0.00654428	0.154876	0.00492015	0.176535	0.0158111		0.736504	0.902109	1.29359	0.960778	0.927418	0.998769
CAC1098	DNA polymerase I, polA	1.72646	0.189803	1.68483	0.132054	1.55802	0.116223	0.723518	0.270319	1.77438	0.0724548	1.36914	0.046436	1.69057	0.114	1.76332	0.157674	1.36438	0.127031		0.419077	1.05315	0.878771	0.979216	1.04659	0.875716
CAC1099	P-loop kinase (uridine kinase family)	1.7135	0.115241	1.56107	0.0606479	2.2171	0.343421	0.861181	0.323348	2.22259	0.0907134	1.75032	0.165662	1.47273	0.080611	1.52152	0.0877928	2.16497	0.172975		0.502585	1.42376	0.789463	0.859484	0.974664	0.976486
CAC1100	Secreted protein, similar to catalytic domain of murein transglycosylase	0.44291	0.0342387	0.463457	0.0253796	0.543088	0.0621213	0.296453	0.0937002	0.52106	0.0157581	0.503452	0.0146399	0.437779	0.0166321	0.441156	0.0154512	0.542174	0.0297862		0.66933	1.12429	0.927017	0.988416	0.951882	0.998317
CAC1101	Hypothetical protein, CF-34 family(identical)	1.48137	0.441819	1.13189	0.281186	1.20005	0.727781	1.17263	0.461511	0.394677	0.113074	1.6454	0.0612855	1.38537	0.483051	0.763131	0.136806	1.19212	0.263969		0.791585	0.348688	1.37111	0.935195	0.674209	0.993394
CAC1102	Predicted membrane protein	8.86586	1.23715	9.90329	1.22215	4.7173	1.03508	2.43728	1.82862	5.30091	0.395261	6.10265	0.998946	1.42552	0.204533	9.25148	0.684652	5.15822	0.603169		0.274906	0.535267	1.29367	0.160788	0.934182	1.09347
CAC1103	Possible metal-binding domain, related to a correspondent domain of site-specific recombinase	0.924575	0.0927138	0.702992	0.070613	0.703335	0.0834553	0.282763	0.171703	0.425155	0.0290944	0.864441	0.0656725	0.238714	0.0147751	0.609485	0.020004	0.73632	0.0563458		0.30583	0.60478	1.22906	0.258188	0.866986	1.0469
CAC1104	Hypothetical protein	0.0787814	0.00220077	0.113413	0.0374244	0.0796197	0.0100061	0.0717279	0.00448262	0.282977	0.0143811	0.0694017	0.0010606	0.0736678	0.000682795	0.122786	0.039904	0.278029	0.0186463		0.910467	2.49511	0.871665	0.935092	1.08265	3.49196
CAC1105	Hypothetical protein	0	0	0	0	0	0	0	0	0.0733538	0.00905185	0	0	0	0	0	0	0.0818703	0.00431452		NC	NC	NC	NC	NC	NC
CAC1106	Hypothetical protein	0	0	0.0744864	0.0156936	0	0	0	0	0.134061	0.0113334	0	0	0	0	0.0769836	0.0174588	0.134197	0.00493479		NC	1.79981	NC	NC	1.03353	NC
CAC1107	Hypothetical protein, CF-36 family	0.0617959	0.00131251	0.135031	0.0673	0.0812187	0.0199068	0	0	0.470812	0.030505	0	0	0.0642348	0.00173258	0.173569	0.0886688	0.367328	0.0205706		0	3.4867	0	1.03947	1.2854	4.5227
CAC1108	Lyc gene autolisin (1,4-bets-N-acetylmuramidase), family 25 of glycosyl hydrolases; peptodoglycan-binding domain	0	0	0.0668215	0.0164123	0	0	0	0	0.147575	0.00168841	0	0	0	0	0.0775658	0.0184166	0.129861	0.00525938		NC	2.20849	NC	NC	1.16079	NC
CAC1109	Hypothetical protein, CF-8 family	0	0	0.0720126	0.021124	0	0	0	0	0.160385	0.00754752	0	0	0	0	0.0871026	0.026408	0.116524	0.00764708		NC	2.22719	NC	NC	1.20955	NC
CAC1110	Integrase/recombinase (xerC/xerD family); CF-10 family	0	0	0.0825487	0.0273817	0	0	0	0	0.194802	0.0134009	0	0	0	0	0.0889821	0.0290024	0.134256	0.00386326		NC	2.35984	NC	NC	1.07793	NC
CAC1111	Hypothetical protein, CF-10 family	0	0	0.066278	0.0182393	0	0	0	0	0.142379	0.000537583	0	0	0	0	0.0780138	0.0218999	0.113757	0.00720585		NC	2.1482	NC	NC	1.17707	NC
CAC1112	Hypothetical protein, CF-11 family	0	0	0.0742868	0.0163424	0.0617165	0.00849122	0	0	0.13025	0.0110621	0	0	0.0643164	0.0143574	0.0811113	0.0177276	0.112368	0.00844092		NC	1.75334	0	NC	1.09187	1.82071
CAC1113	Hypothetical protein	0.0648726	0.00381581	0.0910603	0.013782	0.0711025	0.00614693	0.0726888	0.00819622	0.192725	0.0119451	0	0	0	0	0.110645	0.0327243	0.127862	0.0055513		1.12049	2.11645	0	0	1.21508	1.79828
CAC1114	Hypothetical protein	0	0	0.0667979	0.00359549	0	0	0	0	0.0815148	0.00532029	0	0	0	0	0.063374	0.00854333	0.076865	0.00483124		NC	1.22032	NC	NC	0.948741	NC
CAC1115	Hypothetical protein	0	0	0	0	0	0	0	0	0.0952412	0.00530067	0	0	0	0	0.0692629	0.010421	0.097187	0.00276739		NC	NC	NC	NC	NC	NC
CAC1116	Hypothetical protein	0	0	0.0621695	0.0123235	0	0	0	0	0.119419	0.00279608	0	0	0	0	0.0731001	0.0154708	0.110969	0.000765691		NC	1.92086	NC	NC	1.17582	NC
CAC1117	Hypothetical protein	0	0	0	0	0	0	0	0	0	0	0	0	0	0	0	0	0	0		NC	NC	NC	NC	NC	NC
CAC1118	Phage related protein	0	0	0	0	0	0	0	0	0.101319	0.00963104	0	0	0	0	0.0700647	0.0156702	0.0980396	0.00698617		NC	NC	NC	NC	NC	NC
CAC1119	Hypothetical protein	0	0	0.0711322	0.0181069	0.0660416	0.0103634	0.0652091	0.0119057	0.207663	0.00582024	0	0	0	0	0.0953705	0.0241388	0.143255	0.00360203		NC	2.91939	0	NC	1.34075	2.16917
CAC1120	Phage-related protein, YqbO B.subtilis homolog	0.0739332	0.00124284	0.100075	0.0270591	0.0859288	0.0116434	0.0783439	0.00808718	0.196735	0.00883143	0.0723273	0.00332222	0.0845823	0.00450306	0.112917	0.0347769	0.156454	0.00798788		1.05966	1.96588	0.841712	1.14404	1.12833	1.82075
CAC1121	Predicted membrane protein	0.801222	0.076087	0.702429	0.0336637	0.504225	0.134557	0.35119	0.139996	0.706782	0.0917396	0.963875	0.0946806	0.434626	0.0341713	0.560004	0.0165949	0.55704	0.0866215		0.438319	1.0062	1.9116	0.542455	0.797239	1.10475
CAC1122	Hypothetical protein	0	0	0	0	0	0	0	0	0.0948095	0.00953625	0	0	0	0	0.067627	0.0117265	0.0807218	0.00856781		NC	NC	NC	NC	NC	NC
CAC1123	Hypothetical protein	0	0	0	0	0	0	0	0	0	0	0	0	0	0	0	0	0	0		NC	NC	NC	NC	NC	NC
CAC1124	Hypothetical protein	0	0	0.0670284	0.0172282	0	0	0	0	0.133257	0.0110882	0	0	0	0	0.0786178	0.0228224	0.119602	0.00750213		NC	1.98806	NC	NC	1.1729	NC
CAC1125	Hypothetical protein	0	0	0.072744	0.0107341	0.0640371	0.00316496	0.0713562	0.00668346	0.111173	0.0187642	0.079523	0.013845	0	0	0.0849045	0.0185951	0.0999296	0.00614504		NC	1.52827	1.24183	NC	1.16717	1.5605
CAC1126	Hypothetical protein	0	0	0.0760933	0.0198618	0.0630354	0.00940066	0	0	0.162068	0.00601968	0	0	0	0	0.093066	0.0282462	0.165799	0.00826073		NC	2.12986	0	NC	1.22305	2.63024
CAC1127	Hypothetical protein	0	0	0.0748474	0.0168021	0	0	0	0	0.133885	0.00748163	0	0	0	0	0.0847736	0.0216095	0.142022	0.0111738		NC	1.78878	NC	NC	1.13262	NC
CAC1128	Hypothetical protein	0	0	0	0	0	0	0	0	0.0689874	0.00483645	0	0	0	0	0	0	0.0835823	0.00441308		NC	NC	NC	NC	NC	NC
CAC1129	Hypothetical protein	0	0	0	0	0	0	0	0	0	0	0	0	0	0	0	0	0.0641851	0.00283195		NC	NC	NC	NC	NC	NC
CAC1130	Hypothetical protein	0	0	0.10778	0.0489684	0.0809679	0.0195164	0	0	0.336473	0.00410948	0.06373	0.00279283	0.0669279	0.0030599	0.124562	0.0462897	0.387324	0.00344681		NC	3.12185	0.787103	NC	1.15571	4.78367
CAC1131	Hypothetical protein	0	0	0.126244	0.0746922	0.0836171	0.021526	0.0680596	0.00976674	0.411642	0.0106727	0	0	0.0675257	0.00303671	0.138091	0.0541386	0.410417	0.0106858		NC	3.26069	0	NC	1.09384	4.90829
CAC1132	Hypothetical protein	0	0	0.0744879	0.0224278	0	0	0	0	0.167179	0.00570997	0	0	0	0	0.08055	0.0194719	0.15492	0.00637839		NC	2.24438	NC	NC	1.08138	NC
CAC1133	Phage related protein, YonE B.subtilis homolog	0	0	0	0	0	0	0	0	0.103264	0.000899213	0	0	0	0	0.0646777	0.0110629	0.0901952	0.00760663		NC	NC	NC	NC	NC	NC
CAC1134	Phage related protein, YonF B.subtilis homolog	0	0	0.0747368	0.0251393	0.0628907	0.00653292	0	0	0.180518	0.0102946	0	0	0	0	0.0786263	0.0176627	0.153674	0.00824199		NC	2.41538	0	NC	1.05204	2.44351
CAC1135	Hypothetical protein	0	0	0.0750653	0.0235851	0	0	0	0	0.128976	0.00582177	0	0	0	0	0.0760583	0.0150918	0.113468	0.00635166		NC	1.71818	NC	NC	1.01323	NC
CAC1136	Phage related protein, YonJ B.subtilis homolog	0	0	0.0676153	0.0195095	0	0	0	0	0.131392	0.00265812	0	0	0	0	0.070047	0.0133937	0.125227	0.00889609		NC	1.94323	NC	NC	1.03596	NC
CAC1137	Hypothetical protein	0	0	0	0	0	0	0	0	0	0	0	0	0	0	0	0	0	0		NC	NC	NC	NC	NC	NC
CAC1138	Hypothetical protein	0	0	0	0	0	0	0	0	0.072428	0.00962756	0	0	0	0	0	0	0.0872666	0.00583524		NC	NC	NC	NC	NC	NC
CAC1139	Phage related protein, YonO B.subtilis homolog	0	0	0	0	0	0	0	0	0	0	0	0	0	0	0	0	0.0629714	0.00261791		NC	NC	NC	NC	NC	NC
CAC1140	Hypothetical protein	0	0	0	0	0	0	0	0	0.0647523	0.000602229	0	0	0	0	0	0	0.0649642	0.00267702		NC	NC	NC	NC	NC	NC
CAC1141	Hypothetical protein	0	0	0	0	0	0	0	0	0.078502	0.00109532	0	0	0	0	0	0	0.0766614	0.00209846		NC	NC	NC	NC	NC	NC
CAC1142	ATP-dependent DNA helicase, uvrD-like	0.162617	0.00800057	0.126851	0.00331699	0.134817	0.0192896	0.213058	0.020964	0.104162	0.00543757	0.118823	0.0030746	0.235522	0.00478812	0.151193	0.0161722	0.122686	0.00689643		1.31018	0.821141	0.881367	1.44832	1.1919	0.910016
CAC1143	Exodeoxyribonuclease V, Alpha subunit, RecD	0	0	0	0	0	0	0	0	0	0	0	0	0	0	0	0	0	0		NC	NC	NC	NC	NC	NC
CAC1144	Hypothetical protein	0	0	0	0	0.07129	0.00645815	0.0886002	0.0128811	0.0636604	0.00132415	0	0	0.0633308	0.00672352	0	0	0.0692239	0.00236248		NC	NC	0	NC	NC	0.971018
CAC1145	Hypothetical protein	0.104483	0.00886481	0.149744	0.0222849	0.10945	0.0249967	0.200989	0.0691742	0.48696	0.100631	0.0800224	0.00378004	0.204679	0.0175751	0.221854	0.0780222	0.155218	0.0320225		1.92365	3.25195	0.731131	1.95896	1.48155	1.41816
CAC1146	Hypothetical protein	0	0	0	0	0	0	0	0	0	0	0	0	0	0	0	0	0	0		NC	NC	NC	NC	NC	NC
CAC1147	Hypothetical protein	0	0	0	0	0	0	0	0	0	0	0	0	0	0	0	0	0	0		NC	NC	NC	NC	NC	NC
CAC1148	Hypothetical protein	0	0	0	0	0	0	0	0	0	0	0	0	0	0	0	0	0	0		NC	NC	NC	NC	NC	NC
CAC1149	Hypothetical protein	0	0	0	0	0	0	0	0	0.0878015	0.00758597	0	0	0	0	0	0	0	0		NC	NC	NC	NC	NC	NC
CAC1150	Hypothetical protein	0	0	0	0	0	0	0	0	0	0	0	0	0	0	0	0	0	0		NC	NC	NC	NC	NC	NC
CAC1151	Hypothetical protein	0	0	0	0	0	0	0	0	0	0	0	0	0	0	0	0	0	0		NC	NC	NC	NC	NC	NC
CAC1152	Hypothetical protein	0	0	0	0	0	0	0	0	0	0	0	0	0	0	0	0	0	0		NC	NC	NC	NC	NC	NC
CAC1153	Hypothetical protein	0	0	0	0	0	0	0	0	0	0	0	0	0	0	0	0	0	0		NC	NC	NC	NC	NC	NC
CAC1154	Hypothetical protein	0	0	0	0	0	0	0	0	0	0	0	0	0	0	0	0	0	0		NC	NC	NC	NC	NC	NC
CAC1155	Hypothetical protein	0	0	0	0	0	0	0	0	0.0783962	0.00706015	0	0	0	0	0	0	0.06506	0.0022236		NC	NC	NC	NC	NC	NC
CAC1156	Hypothetical protein	0	0	0	0	0	0	0	0	0	0	0	0	0	0	0	0	0	0		NC	NC	NC	NC	NC	NC
CAC1157	Hypothetical protein	0	0	0	0	0	0	0	0	0.0640357	0.00438997	0	0	0	0	0	0	0	0		NC	NC	NC	NC	NC	NC
CAC1158	Hypothetical protein	0	0	0	0	0	0	0	0	0.0750036	0.00563601	0	0	0	0	0	0	0	0		NC	NC	NC	NC	NC	NC
CAC1159	Hypothetical protein	0	0	0	0	0	0	0	0	0.0738102	0.00861183	0	0	0	0	0	0	0	0		NC	NC	NC	NC	NC	NC
CAC1160	Hypothetical protein	2.84716	0.235946	2.84368	0.180284	2.8396	0.555818	2.949	0.263596	1.74609	0.154984	2.03992	0.0669179	3.2764	0.356725	2.33914	0.324972	1.72033	0.207444		1.03577	0.614025	0.718381	1.15076	0.822573	0.605835
CAC1161	Predicted ATPase of HSP70 class	0.0688297	0.00161694	0.0841666	0.00501703	0.0754137	0.0135897	0.07667	0.00766886	0.0905207	0.00224349	0	0	0.0870451	0.00318315	0.0807451	0.0040779	0.0675167	0.00275119		1.11391	1.07549	0	1.26464	0.959349	0.895283
CAC1162	Hypothetical protein, CF-11 family	0.108734	0.0121568	0.168753	0.00856732	0.180789	0.0763297	0.208896	0.0596239	0.2155	0.0233803	0.100838	0.00711044	0.176143	0.00265055	0.159917	0.0140918	0.131462	0.0237317		1.92116	1.27701	0.557766	1.61995	0.947636	0.727159
CAC1163	Hypothetical protein	0	0	0	0	0	0	0	0	0	0	0	0	0	0	0	0	0	0		NC	NC	NC	NC	NC	NC
CAC1164	Hypothetical protein	0.0790069	0.00267993	0.0949131	0.00416227	0.0870829	0.00514071	0.0926525	0.00392984	0.0903749	0.00393208	0.0729577	0.00356281	0.104139	0.00802109	0.0858396	0.00476764	0.0803808	0.00246205		1.17271	0.952186	0.837796	1.3181	0.904402	0.923038
CAC1165	Hypothetical protein	0.131439	0.0111513	0.160664	0.0200658	0.14134	0.0139989	0.191328	0.0356789	0.170956	0.00508379	0.114715	0.00484861	0.21153	0.00293103	0.142897	0.0125185	0.136121	0.00502894		1.45563	1.06407	0.811629	1.60934	0.889415	0.963076
CAC1166	Hypothetical protein	0.161212	0.0100256	0.169759	0.0211956	0.179535	0.0251797	0.250398	0.0572492	0.174482	0.0057841	0.134773	0.00247298	0.220949	0.00987581	0.1526	0.0126373	0.151607	0.012739		1.55322	1.02782	0.750676	1.37055	0.898924	0.844443
CAC1167	Hypothetical protein	0.0681074	0.00600542	0.067211	0.00437172	0.0774888	0.0231348	0	0	0	0	0	0	0.0838137	0.0126702	0	0	0	0		0	0	0	1.23061	0	0
CAC1168	Uncharacterized conserved protein	0.140415	0.0100299	0.0998392	0.00530285	0.116694	0.0142624	0.141377	0.0191081	0.110579	0.00552623	0.10299	0.0086844	0.165301	0.00395915	0.0947792	0.00124358	0.133896	0.00656636		1.00685	1.10757	0.882561	1.17723	0.949318	1.14741
CAC1169	Hypothetical protein	1.2924	0.064341	0.519064	0.319817	1.32929	0.0138721	1.21359	0.0272266	0.18422	0.00729953	1.13958	0.0622987	0.955608	0.0175661	0.44227	0.0379663	1.17467	0.083595		0.939021	0.354908	0.857281	0.739405	0.852054	0.883681
CAC1170	Integrase/recombinase (xerD/xerC family)	0.11327	0.0187078	0.0780656	0.0228563	0.11571	0.00620887	0.114528	0.0291958	0	0	0.112437	0.00942753	0.108531	0.0172867	0.0675513	0.00375195	0.114511	0.00558638		1.0111	0	0.971714	0.958161	0.865315	0.989635
CAC1171	Hypothetical protein	0.610507	0.0248139	0.58031	0.0881057	0.60351	0.0230621	0.794319	0.02991	0.555478	0.0738127	0.504948	0.0234739	0.868364	0.0544202	0.591004	0.103647	0.56227	0.0176947		1.30108	0.957209	0.836685	1.42237	1.01843	0.931667
CAC1172	Predicted integrase of XerC/XerD family, diverged	0.706697	0.0308845	0.603093	0.084042	0.695405	0.0956675	0.846297	0.0407238	0.647451	0.0341956	0.571915	0.0537837	0.923498	0.0282776	0.652608	0.135262	0.613994	0.00564637		1.19754	1.07355	0.82242	1.30678	1.0821	0.88293
CAC1173	Hypothetical protein	0.482772	0.0720973	0.276656	0.0666413	0.436512	0.111672	0.51237	0.0949336	0.316133	0.118882	0.324292	0.0305006	0.635014	0.0555875	0.320545	0.0924365	0.502652	0.044784		1.06131	1.14269	0.742917	1.31535	1.15864	1.15152
CAC1174	Hypothetical protein	0	0	0	0	0	0	0	0	0	0	0	0	0	0	0	0	0	0		NC	NC	NC	NC	NC	NC
CAC1175	Hypothetical protein, CF-35 family	0.0805713	0.00195626	0.0783175	0.0141034	0.09911	0.0252924	0.110781	0.024519	0.138856	0.0194503	0.0838686	0.001166	0.103446	0.0059564	0.0868898	0.0178477	0.118027	0.00685013		1.37494	1.77298	0.846216	1.28391	1.10946	1.19087
CAC1176	Hypothetical protein	0	0	0	0	0.0619601	0.00299873	0	0	0.102872	0.00198497	0	0	0.0641375	0.00111505	0.0627018	0.0115185	0.0910349	0.00326765		NC	NC	0	NC	NC	1.46925
CAC1177	Hypothetical protein	0.0643411	0.00445097	0.0655023	0.0143432	0.06894	0.00859818	0.0634952	0.00391705	0.134263	0.00869672	0.0648116	0.000739839	0.072908	0.00338864	0.0718096	0.0176851	0.108397	0.00346589		0.986852	2.04974	0.940116	1.13315	1.09629	1.57234
CAC1178	Hypothetical protein	0.101926	0.00948055	0.112832	0.0516635	0.14993	0.0559406	0.163973	0.0517194	0.400026	0.0544993	0.10484	0.00656895	0.132786	0.00464239	0.132819	0.0550426	0.259031	0.0150597		1.60876	3.54531	0.699264	1.30277	1.17713	1.72768
CAC1179	Hypothetical protein	0	0	0	0	0	0	0	0	0.0621848	0.00408592	0	0	0	0	0	0	0	0		NC	NC	NC	NC	NC	NC
CAC1180	Predicted membrane protein	0	0	0.0667257	0.0221172	0.0617706	0.00470794	0	0	0.181082	0.00246599	0	0	0	0	0.0777661	0.0266467	0.115545	0.00123294		NC	2.71383	0	NC	1.16546	1.87054
CAC1181	Phage related protein, YorF B.subtilis homolog	0.308322	0.0500628	0.239531	0.0507983	0.210216	0.0265176	0.44266	0.0476809	0.465226	0.00700077	0.175382	0.00523794	0.45597	0.0253773	0.291474	0.110448	0.299247	0.0102585		1.43571	1.94224	0.834293	1.47887	1.21685	1.42352
CAC1182	Phage related protein, YorG B.subtilis homolog	0.0665496	0.00698537	0.102376	0.043712	0.0790558	0.017268	0.0728594	0.00185714	0.283867	0.0184914	0.0622103	0.00207937	0.0897174	0.0040294	0.119925	0.0521187	0.172359	0.00844476		1.09481	2.7728	0.786916	1.34813	1.17142	2.18022
CAC1183	Hypothetical protein	0	0	0	0	0	0	0	0	0.0647436	0.0021897	0	0	0.0622987	0.000710514	0	0	0	0		NC	NC	NC	NC	NC	NC
CAC1184	Hypothetical protein	0	0	0	0	0	0	0	0	0	0	0	0	0	0	0	0	0	0		NC	NC	NC	NC	NC	NC
CAC1185	Hypothetical protein	1.03298	0.0851874	1.26397	0.221999	1.03759	0.299167	1.49961	0.0723022	1.2216	0.12356	0.70702	0.0519798	1.13016	0.0361526	1.09773	0.0848603	0.972408	0.0708968		1.45173	0.966475	0.681409	1.09408	0.868479	0.937184
CAC1186	Hypothetical protein	0.428384	0.0337057	0.347296	0.043773	0.354606	0.0901446	0.562846	0.0627152	0.284537	0.00884083	0.237144	0.0145841	0.511132	0.0336778	0.34055	0.0173556	0.399923	0.0298979		1.31388	0.819293	0.668754	1.19316	0.980576	1.12779
CAC1187	Hypothetical protein	0.304445	0.019044	0.236331	0.0267519	0.254487	0.079009	0.372828	0.0498909	0.206139	0.00305459	0.168588	0.00197228	0.356626	0.0179938	0.243194	0.01253	0.268688	0.0257339		1.22461	0.872246	0.662464	1.1714	1.02904	1.0558
CAC1188	Hypothetical protein	0.171787	0.00259255	0.133465	0.010171	0.158506	0.0411237	0.187362	0.00933814	0.104661	0.0120009	0.101221	0.00579902	0.194017	0.016518	0.129833	0.00495747	0.150352	0.00906501		1.09066	0.784183	0.638597	1.1294	0.972788	0.94856
CAC1189	Hypothetical protein	0.272368	0.0231058	0.198412	0.0238974	0.227368	0.0583987	0.355716	0.0392457	0.165769	0.0109972	0.162347	0.0120088	0.30371	0.00895849	0.182706	0.00716351	0.227728	0.0101024		1.30601	0.835476	0.71403	1.11507	0.92084	1.00159
CAC1190	Predicted Fe-S-cluster redox enzyme, YLON B.subtilis homolog	0.0793649	0.0126901	0.0878577	0.00526554	0.0905748	0.0220006	0.0950271	0.00378649	0.100866	0.00102722	0.066606	0.0047123	0.0854204	0.00929249	0.0846184	0.00326575	0.0949297	0.00315779		1.19734	1.14806	0.73537	1.0763	0.963131	1.04808
CAC1191	Hypothetical protein	0.0918308	0.0151264	0.096031	0.00254747	0.100028	0.0206759	0.121122	0.0131206	0.116446	0.00507587	0.0764733	0.00311312	0.0938777	0.0179871	0.0983422	0.0042611	0.113668	0.00559123		1.31897	1.21259	0.764519	1.02229	1.02407	1.13636
CAC1192	Phage replicative DNA helicase, YorI B.subtilis homolog	0.0999536	0.00171093	0.0928084	0.0115295	0.0960586	0.015497	0.0927293	0.00330351	0.0843816	0.00548901	0.0925019	0.00290633	0.0951573	0.00450346	0.0825783	0.00115224	0.0980991	0.00520993		0.927724	0.909202	0.962973	0.952015	0.889772	1.02124
CAC1193	Hypothetical protein	0.099018	0.00782094	0.0956511	0.012992	0.101207	0.013384	0.0962338	0.000834056	0.0857907	0.0108981	0.0929476	0.0037801	0.102076	0.00348977	0.0848202	0.00313542	0.0978204	0.00544056		0.971882	0.896912	0.918394	1.03088	0.886766	0.96654
CAC1194	Hypothetical protein	0	0	0	0	0	0	0	0	0	0	0	0	0	0	0	0	0	0		NC	NC	NC	NC	NC	NC
CAC1195	DNA ligase (NAD dependent), LigA	0.955386	0.0476194	0.737067	0.0457047	0.88996	0.0781574	0.993019	0.0703083	0.786643	0.0797916	0.9071	0.0373389	0.939289	0.072932	0.740425	0.120747	0.679191	0.0148856		1.03939	1.06726	1.01926	0.98315	1.00456	0.763171
CAC1196	Hypothetical protein	0.136746	0.0072326	0.126745	0.00403436	0.122115	0.00630981	0.168575	0.0188827	0.112583	0.0158271	0.142845	0.00682319	0.16664	0.0128379	0.131968	0.0164209	0.117362	0.0142314		1.23276	0.888262	1.16976	1.21861	1.04121	0.96108
CAC1197	Phage toprim domain containing protein, YorJ B.subtilis homolog	0.105211	0.0106469	0.08353	0.00399202	0.0872553	0.00668758	0.101315	0.00977181	0.0651381	0.0026606	0.0874657	0.00595452	0.116945	0.0104752	0.079436	0.00633929	0.0864308	0.00435958		0.962975	0.779816	1.00241	1.11153	0.950987	0.990551
CAC1198	Single-stranded-DNA-specific exonuclease (recJ)	0.15082	0.00804365	0.101236	0.0010479	0.122882	0.0163814	0.153254	0.00956027	0.0908677	0.00470766	0.108917	0.00359459	0.190988	0.0145924	0.105104	0.0168815	0.121221	0.00385522		1.01614	0.897583	0.886354	1.26633	1.03821	0.986484
CAC1199	Hypothetical protein	0	0	0	0	0	0	0	0	0	0	0	0	0	0	0	0	0	0		NC	NC	NC	NC	NC	NC
CAC1200	Similar to phospho-adenylylsulfate sulfotransferase	0	0	0	0	0	0	0	0	0	0	0	0	0	0	0	0	0	0		NC	NC	NC	NC	NC	NC
CAC1201	Hypothetical protein	0	0	0	0	0	0	0	0	0	0	0	0	0	0	0	0	0.0623531	0.000416258		NC	NC	NC	NC	NC	NC
CAC1202	Hypothetical protein	0.138744	0.0170615	0.10332	0.0063758	0.129076	0.0102854	0.168978	0.0173662	0.0896429	0.0046311	0.094861	0.00151396	0.180588	0.0243569	0.0980129	0.0111902	0.121334	0.00559987		1.21791	0.867623	0.734923	1.30159	0.948632	0.940016
CAC1203	Hypothetical protein	0.0946574	0.00484604	0.0766926	0.00730396	0.094545	0.0140689	0.0983077	0.00802176	0.0642747	0.00727795	0.0762577	0.00386644	0.12298	0.0249171	0.0775018	0.0126505	0.091526	0.000565443		1.03856	0.838082	0.806576	1.29922	1.01055	0.968069
CAC1204	Hypothetical protein	0.142856	0.0126158	0.0988041	0.00962584	0.143944	0.0246816	0.162949	0.0102327	0.117622	0.02026	0.0974007	0.00399434	0.211824	0.0548418	0.107488	0.0183096	0.133719	0.00837284		1.14065	1.19045	0.676658	1.48278	1.08789	0.928966
CAC1205	Hypothetical protein	0.523024	0.0454479	0.284362	0.0278417	0.546008	0.126462	0.79404	0.146475	0.369291	0.0604023	0.292525	0.00973922	0.7113	0.0368264	0.295372	0.0712308	0.50003	0.0427647		1.51817	1.29866	0.535752	1.35997	1.03872	0.915793
CAC1206	Predicted membrane protein	0	0	0.0709	0.00557386	0.0785285	0.0124688	0.076858	0.00770549	0.140613	0.00866156	0	0	0.0723938	0.00376029	0.0807594	0.0199602	0.104971	0.00360616		NC	1.98325	0	NC	1.13906	1.33673
CAC1207	Hypothetical protein	0	0	0	0	0.0621423	0.00294993	0	0	0.0811925	0.00681911	0	0	0	0	0	0	0.0743771	0.0022243		NC	NC	0	NC	NC	1.19688
CAC1208	Hypothetical protein	0	0	0	0	0	0	0	0	0.0666615	0.00373509	0	0	0	0	0	0	0.0628275	0.000444106		NC	NC	NC	NC	NC	NC
CAC1209	Anaerobic ribonucleotide reductase	0.0686248	0.00511675	0.0698087	0.00466822	0.0687926	0.00398492	0.0727243	0.00693802	0.0830841	0.00500675	0.0634983	0.00203746	0.0710066	0.00281379	0.0679895	0.00434877	0.0797358	0.00387684		1.05974	1.19017	0.923039	1.03471	0.973941	1.15907
CAC1210	Deoxyuridine 5'triphosphate nucleotidohydrolase (DUPTase)	0.0757483	0.00557308	0.0739685	0.00946028	0.10183	0.0306399	0.0917425	0.0161178	0.161744	0.0192854	0.0665344	0.00283042	0.0761238	0.0026467	0.0853905	0.0151135	0.122616	0.00487372		1.21115	2.18666	0.653384	1.00496	1.15442	1.20412
CAC1211	Hypothetical protein	0.0687744	0.00667774	0.085297	0.0230908	0.165535	0.110071	0.133692	0.0534943	0.274634	0.0295793	0.0653922	0.00327225	0.0758533	0.00533955	0.10389	0.0339716	0.17422	0.0245943		1.94392	3.21974	0.395036	1.10293	1.21797	1.05247
CAC1212	Hypothetical protein	0	0	0	0	0	0	0	0	0.0810479	0.00807409	0	0	0	0	0	0	0.0706007	0.00297534		NC	NC	NC	NC	NC	NC
CAC1213	Predicted membrane protein	0	0	0	0	0	0	0	0	0	0	0	0	0	0	0	0	0	0		NC	NC	NC	NC	NC	NC
CAC1214	Xre family DNA-binding domain and TPR-repeat containing protein	2.84289	0.22458	5.28851	2.36742	3.94064	0.55128	1.18031	0.616725	5.09659	0.13329	2.57132	0.123625	1.25921	0.110966	2.93058	0.291181	2.65901	0.146487		0.415179	0.96371	0.652514	0.442934	0.554141	0.674766
CAC1215	Hypothetical protein	0	0	0	0	0	0	0	0	0	0	0	0	0	0	0	0	0	0		NC	NC	NC	NC	NC	NC
CAC1216	Hypothetical protein	0.0807747	0.00388283	0.0633318	0.00826684	0.0809218	0.00808699	0.0870447	0.00933584	0.0898043	0.00230763	0.0716605	0.0019793	0.108162	0.00713636	0.0722656	0.0154636	0.0923561	0.000323409		1.07762	1.418	0.885552	1.33905	1.14106	1.1413
CAC1217	Guanylate kinase (P-loop type)	0.0796239	0.00247405	0.0707328	0.00942512	0.0748017	0.00923689	0.0875871	0.0109656	0.0951225	0.000331888	0.072116	0.00138528	0.100366	0.00453912	0.0728347	0.01291	0.0771969	0.00329046		1.10001	1.34481	0.964096	1.2605	1.02972	1.03202
CAC1218	Phage related protein, YorS B.subtilis homolog	0	0	0	0	0	0	0	0	0.0630208	0.0026368	0	0	0	0	0	0	0	0		NC	NC	NC	NC	NC	NC
CAC1219	Hypothetical protein	0	0	0	0	0	0	0	0	0.0691788	0.00623736	0	0	0	0	0	0	0	0		NC	NC	NC	NC	NC	NC
CAC1220	Hypothetical protein	0	0	0	0	0	0	0	0	0	0	0	0	0	0	0	0	0	0		NC	NC	NC	NC	NC	NC
CAC1221	Hypothetical protein	0	0	0	0	0	0	0	0	0	0	0	0	0	0	0	0	0	0		NC	NC	NC	NC	NC	NC
CAC1222	DNA-methyltransferase (cytosine-specific)	0.0672924	0.00318185	0.0785616	0.00972143	0.0756872	0.0121416	0.0830938	0.00920856	0.130275	0.00469935	0.0656748	0.0022606	0.081868	0.000656065	0.0881698	0.0233295	0.0871962	0.00329245		1.23482	1.65826	0.867714	1.2166	1.1223	1.15206
CAC1223	DNA Polymerase III Alpha chain (dnaE)	0	0	0	0	0	0	0	0	0.0761174	0.00420875	0	0	0	0	0	0	0	0		NC	NC	NC	NC	NC	NC
CAC1224	Hypothetical protein	0.0813932	0.00444944	0.085416	0.0171615	0.0837798	0.0125029	0.0732692	0.00352479	0.198973	0.0174515	0.0680187	0.00171245	0.0891861	0.00371989	0.0997589	0.0298461	0.120327	0.00904073		0.900188	2.32946	0.811874	1.09574	1.16792	1.43622
CAC1225	Hypothetical protein	0	0	0.0629936	0.00853733	0.0635948	0.00338198	0	0	0.125539	0.00992651	0	0	0.0667821	0.00213812	0.068639	0.0158214	0.0853306	0.00290637		NC	1.99288	0	NC	1.08962	1.34179
CAC1226	RNA polymerase sigma factor	0	0	0	0	0	0	0	0	0.0871448	0.00775226	0	0	0	0	0	0	0.0712874	0.00317192		NC	NC	NC	NC	NC	NC
CAC1227	Hypothetical protein	0	0	0	0	0	0	0	0	0.0812192	0.00797169	0	0	0	0	0	0	0.070701	0.00345191		NC	NC	NC	NC	NC	NC
CAC1228	Site-specific DNA recombinase	0.680478	0.133483	0.636266	0.0583246	0.766585	0.0742558	0.953077	0.085042	0.572573	0.0336174	0.837462	0.0983192	0.848527	0.0166233	0.553447	0.0488755	0.756357	0.0806746		1.4006	0.899896	1.09246	1.24696	0.869837	0.986657
CAC1229	Hypothetical protein, CF-34 family(identical)	2.08726	0.785253	1.50217	0.316165	1.70913	0.982752	1.58196	0.745602	0.633327	0.181086	2.6074	0.139584	1.76511	0.489226	1.14563	0.146063	1.62219	0.412043		0.757913	0.421609	1.52557	0.845657	0.762652	0.949129
CAC1230	Hypothetical protein	0	0	0	0	0	0	0	0	0	0	0	0	0	0	0	0	0	0		NC	NC	NC	NC	NC	NC
CAC1231	Predicted dehydrogenase, YULF B.subtilis ortholog	3.98646	0.442627	2.51399	0.870595	3.91144	0.137539	3.95942	0.439588	0.23397	0.0201933	3.17215	0.242446	2.93233	0.334098	1.61156	0.767976	2.65155	0.31828		0.993217	0.0930675	0.810994	0.735573	0.641036	0.677898
CAC1232	Predicted lytic murein transglycosylase (N-term. LysM motif repeat domain)	2.39863	0.123834	1.46677	0.574619	2.16996	0.082203	2.1271	0.301436	0.115567	0.0199736	2.28811	0.213639	1.27537	0.281777	0.918211	0.552968	1.64825	0.155974		0.886798	0.0787899	1.05445	0.531707	0.62601	0.759575
CAC1233	Chemotaxis protein CheV ortholog (CheW-like adaptor domain and CheY-like reciever domain)	0.490794	0.017449	0.520451	0.351232	0.429345	0.238507	0.500521	0.15804	0.619004	0.146009	0.934857	0.0135386	0.478183	0.0393656	0.243115	0.0696322	1.37	0.0885706		1.01982	1.18936	2.1774	0.974305	0.467123	3.1909
CAC1234	Chorismate mutase PheB of B.subtilis ortholog	1.56841	0.216817	0.520212	0.109568	1.33123	0.188925	1.6003	0.184844	0.188599	0.00437787	1.30435	0.0241156	1.59779	0.123014	0.615492	0.112213	1.09608	0.0842852		1.02033	0.362542	0.979811	1.01873	1.18316	0.823362
CAC1235	Homoserine kinase (thrB)	3.96313	0.349844	1.44307	0.309242	3.71204	0.675786	4.37343	0.848559	0.96782	0.0272048	3.36473	0.184578	3.78015	0.0228438	1.41458	0.293853	3.16509	0.264032		1.10353	0.670669	0.906437	0.953829	0.980263	0.852655
CAC1236	Hypothetical protein	0.274038	0.00963698	0.122512	0.016186	0.237884	0.0202287	0.285647	0.0720116	0.144174	0.00746537	0.228512	0.0115612	0.285564	0.0103601	0.108848	0.0138774	0.199039	0.0119908		1.04236	1.17681	0.9606	1.04206	0.888469	0.836705
CAC1237	Hypothetical protein	0.298248	0.0711695	0.197225	0.0343824	0.387191	0.0512836	0.363183	0.0415314	0.100957	0.0196711	0.344403	0.0403987	0.341601	0.0334896	0.224739	0.0282734	0.429291	0.0532506		1.21772	0.511887	0.889491	1.14536	1.13951	1.10873
CAC1238	Hypothetical protein	1.17111	0.127241	0.903765	0.271805	1.45379	0.16256	1.48414	0.0500685	0.472599	0.0366285	1.32638	0.113989	1.19086	0.0281269	0.979654	0.151007	1.56647	0.169986		1.26729	0.522922	0.912363	1.01686	1.08397	1.07751
CAC1239	Predicted membrane protein	3.27126	0.938975	1.99574	0.502762	2.2275	0.0340735	2.32404	0.442784	1.63942	0.108278	2.66652	0.028849	2.48702	0.176344	2.25815	0.31759	1.72274	0.0628881		0.710442	0.821461	1.19709	0.760263	1.13149	0.773397
CAC1240	Maf protein ortholog, putative inhibitor of septum formation	5.32169	1.61827	2.50344	0.541299	3.14589	0.0376436	3.02942	0.130253	2.24646	0.0542266	3.92277	0.116825	4.03722	0.402018	2.93706	0.335953	2.45766	0.164985		0.56926	0.897349	1.24695	0.758635	1.17321	0.781228
CAC1241	RadC protein ortholog	3.32714	0.664449	2.60258	0.64304	2.62222	0.0845489	2.7498	0.431813	2.72373	0.215256	3.02108	0.0274676	3.02052	0.150977	3.42926	0.611879	2.46493	0.314546		0.826474	1.04655	1.15211	0.907841	1.31764	0.940019
CAC1242	Shape-determining protein mreB	8.52621	0.051195	5.76896	1.28314	5.79253	0.215122	5.38441	0.577554	6.66039	0.354133	6.74046	0.437935	8.1856	0.327418	7.36542	0.603523	5.9941	0.236715		0.631513	1.15452	1.16365	0.960051	1.27673	1.0348
CAC1243	Shape-determining protein mreC	3.98459	0.297135	3.57232	0.799506	3.97968	0.17037	3.73849	0.533821	3.37213	0.195046	4.0728	0.250563	4.42179	0.0618658	4.25633	0.725676	3.62326	0.178608		0.938237	0.943959	1.0234	1.10972	1.19147	0.910438
CAC1244	Predicted membrane protein	2.38088	0.0644978	2.07464	0.412004	2.1794	0.0972567	2.15023	0.207946	1.87978	0.0605421	2.10713	0.0694478	2.86942	0.114452	2.63675	0.261564	2.08482	0.0284064		0.903124	0.906074	0.966839	1.20519	1.27095	0.956601
CAC1245	Penicillin-binding protein 2	2.02784	0.0514758	1.65033	0.245865	1.97393	0.111542	2.0157	0.125693	1.59439	0.0174872	1.7204	0.0531007	2.50131	0.0685814	1.8907	0.22735	1.7792	0.00839952		0.994012	0.9661	0.871562	1.23349	1.14565	0.901346
CAC1246	Penicillin-binding protein 2	0.182093	0.00438703	0.197749	0.029683	0.137877	0.0251778	0.0763233	0.00722924	0.166551	0.0119987	0.142983	0.00911066	0.104455	0.00430273	0.198801	0.028707	0.094743	0.00236622		0.419145	0.842235	1.03703	0.573634	1.00532	0.687156
CAC1247	Penicillin-binding protein 2	0	0	0.0783743	0.0196703	0	0	0.0691529	0.00965216	0.0744659	0.0075911	0.0650632	0.00274656	0	0	0.0683388	0.000677953	0	0		NC	0.950132	NC	NC	0.871955	NC
CAC1248	Septum site-determining protein MinC	1.44285	0.171113	1.4434	0.440731	2.79242	0.348857	1.69216	0.386757	1.54502	0.149322	2.26425	0.0738426	1.10079	0.0810766	1.71405	0.0792365	2.23668	0.0991721		1.17279	1.0704	0.810855	0.762928	1.18751	0.800983
CAC1249	Septum site-determining protein MinD, ATPase	8.69036	0.518962	7.85373	0.547427	9.96017	1.87228	12.9012	0.0130716	10.0576	0.492315	7.6445	0.192525	11.1771	0.701741	9.50034	0.89647	9.56331	0.554543		1.48454	1.28062	0.767507	1.28615	1.20966	0.960156
CAC1250	Septum site-determining protein MinE	16.3193	0.283341	13.3904	1.59662	13.3826	2.04839	16.5202	1.91097	16.2084	2.26602	13.3431	1.58004	17.6479	1.13072	12.9013	1.33584	10.6679	0.8013		1.01231	1.21045	0.997048	1.08141	0.963477	0.797147
CAC1251	Cell division protein, rodA/ftsW/spoVE family	7.18293	0.405984	4.5482	0.195202	6.07203	0.361336	4.36668	0.19123	6.14504	0.067616	6.59208	0.149574	4.77809	0.323831	3.88394	0.115298	6.34989	0.319971		0.607924	1.35109	1.08565	0.665201	0.853951	1.04576
CAC1252	Possible membrane metalloendopeptidases	0.0699497	0.00262366	0.0894626	0.00710119	0.0749463	0.00569907	0.101717	0.0118088	0.0907132	0.00662666	0.0772334	0.00155047	0.0876732	0.00198443	0.0797849	0.00204203	0.0702482	0.00350397		1.45415	1.01398	1.03052	1.25338	0.891824	0.937314
CAC1253	Sporulation protein IVFB related protein, predicted metallopeptidase	0.0652102	0.000739455	0.0786839	0.00510223	0.065821	0.00456878	0.073476	0.00422162	0.0838206	0.000833181	0.0683603	0.00194473	0.0707373	0.00318006	0.0720192	0.00267352	0.0628885	0.00174766		1.12676	1.06528	1.03858	1.08476	0.915299	0.955448
CAC1254	Fe-S oxidoreductase	0.578787	0.0235116	0.334792	0.0265825	0.503831	0.056118	0.862753	0.0632322	0.4886	0.0421109	0.937024	0.0529664	0.741139	0.0169294	0.376225	0.00800309	1.11282	0.103217		1.49062	1.45941	1.8598	1.2805	1.12376	2.20871
CAC1255	Uncharacterized conserved protein	1.4526	0.157661	0.683288	0.0505759	1.01931	0.142312	1.65193	0.0675068	0.96868	0.0207191	1.96023	0.204062	1.73174	0.0900762	0.752267	0.0472537	2.24854	0.021054		1.13722	1.41768	1.92311	1.19217	1.10095	2.20596
CAC1256	Ribonucleases G/E family protein	0.54719	0.0557176	0.29043	0.0471272	0.546882	0.0877826	0.772728	0.0240412	0.30712	0.0162192	0.789613	0.0902636	0.715466	0.0195803	0.351163	0.0204958	1.15086	0.0332059		1.41218	1.05747	1.44384	1.30753	1.20911	2.1044
CAC1257	Ribosomal protein L21	29.4221	4.14354	20.9089	0.272911	25.2865	2.07476	28.6367	2.34873	21.9654	0.505672	27.2771	0.475045	30.558	3.928	24.4816	1.01672	27.1639	1.20242		0.973306	1.05053	1.07872	1.03861	1.17087	1.07424
CAC1258	Hypothetical protein	16.1551	2.29296	13.2224	1.09658	18.2687	1.00651	19.0592	1.30249	12.2566	0.354571	16.44	0.790991	18.4488	0.482079	14.1948	0.469825	19.9105	0.998526		1.17976	0.926957	0.899903	1.14198	1.07354	1.08987
CAC1259	Ribosomal protein L27	3.52994	0.607445	3.46414	0.139747	4.69706	0.216674	4.71998	0.634101	3.21624	0.17413	4.14685	0.509987	4.64742	0.548516	3.5672	0.215253	4.06802	0.401559		1.33713	0.928439	0.882862	1.31657	1.02975	0.866079
CAC1260	SPO0B-associated GTPase, obg	0.398948	0.00938715	0.358214	0.0676345	0.365793	0.0864563	0.3894	0.0366841	0.276069	0.00564976	0.353899	0.0147552	0.537039	0.0297368	0.382054	0.0218457	0.307354	0.016503		0.976068	0.77068	0.967485	1.34614	1.06655	0.840242
CAC1261	Predicted RNA-binding protein containing KH domain	3.1917	0.282649	2.73581	0.248882	2.69815	0.0623612	2.95989	0.140118	2.47194	0.0281388	2.57364	0.198619	3.79103	0.0448726	2.91901	0.116742	2.70092	0.0856523		0.927371	0.90355	0.953852	1.18778	1.06697	1.00103
CAC1262	Predicted nucleotidyltransferases of NarD/TagD family (N-term. domain) , yqeJ ortholog	2.49014	0.0993686	2.54403	0.115028	2.07284	0.494514	1.81693	0.0121407	2.36568	0.0456371	1.94945	0.0736605	2.82539	0.0581003	2.49417	0.043202	1.51299	0.0497124		0.729652	0.929892	0.940471	1.13463	0.980398	0.729914
CAC1263	HD superfamily hydrolase, yqeK B.subtilis ortholog	0.812987	0.0241103	1.12284	0.0582976	0.878805	0.178415	0.770374	0.00220078	1.22595	0.0346877	0.704022	0.0340676	1.03036	0.0376321	1.1361	0.0377372	0.71359	0.0519076		0.947584	1.09183	0.801113	1.26737	1.01181	0.812
CAC1264	Membrane bound transcriptional regulator of LytR family	2.71848	0.151338	4.78172	0.239577	3.08912	0.599849	2.54311	0.105829	4.57549	0.0551875	2.18058	0.0197915	3.04457	0.0368724	4.44724	0.208951	2.5869	0.116974		0.935489	0.956869	0.705889	1.11995	0.93005	0.837421
CAC1265	Translation initiation inhibitor, yabJ B.subtilis ortholog	4.98343	0.138838	7.36952	1.02413	5.15372	0.553812	4.95619	0.026608	6.28063	0.0215343	4.69841	0.133685	5.04201	0.481624	7.83209	0.671236	4.12358	0.25622		0.994534	0.852244	0.911653	1.01176	1.06277	0.800117
CAC1266	Pseudouridylate synthase family protein, yabo B.subtilis ortholog	1.09661	0.080318	1.97625	0.292692	1.21968	0.144136	1.48159	0.0710791	1.65324	0.16623	1.06243	0.0830391	1.34224	0.0533626	2.29609	0.503239	0.839014	0.0652725		1.35107	0.836558	0.871074	1.224	1.16185	0.687897
CAC1267	D-alanyl-D-alanine carboxypeptidase	1.04841	0.0704652	0.625599	0.0652692	1.86721	0.454355	1.83348	0.263983	0.400105	0.0348197	1.92592	0.0904231	0.969258	0.0376341	0.660174	0.0989577	3.44333	0.127012		1.74881	0.639555	1.03144	0.924501	1.05527	1.8441
CAC1268	Competence ComEA protein	0.0654881	0.000965499	0.0756701	0.0028432	0.0693642	0.0047143	0.0736562	0.0105761	0.0749642	0.00914353	0.0635118	0.000891918	0.0770511	0.00412281	0.0681202	0.00150194	0	0		1.12473	0.990671	0.915627	1.17657	0.900226	0
CAC1269	Cation transport ATPase	0.270309	0.0198344	0.275436	0.0350346	0.264646	0.0228997	0.363522	0.0146967	0.294649	0.0237753	0.42573	0.013647	0.289488	0.0125873	0.237785	0.0327094	0.730802	0.0943422		1.34484	1.06975	1.60868	1.07095	0.863303	2.76144
CAC1270	Hypothetical protein	0.109014	0.00385011	0.110882	0.00332302	0.104216	0.0038827	0.118203	0.00562035	0.11139	0.00682216	0.136562	0.00179787	0.10745	0.0067807	0.0974476	0.0148533	0.254552	0.028261		1.08429	1.00458	1.31037	0.985655	0.878843	2.44254
CAC1271	ComC competence related protein	0	0	0.0630647	0.00353987	0	0	0	0	0.0635249	0.00252506	0	0	0	0	0	0	0.0784348	0.000699124		NC	1.0073	NC	NC	0	NC
CAC1272	Predicted membrane protein	0.0836497	0.00469433	0.0681287	0.00347897	0.0937895	0.013813	0.103087	0.0100561	0	0	0.0986769	0.000513491	0.088784	0.00293454	0.0638306	0.00454715	0.139914	0.00821063		1.23236	0	1.05211	1.06138	0.936913	1.49178
CAC1273	Uncharacterized protein, YQEN B.subtilis homolog	0.715699	0.0185148	0.656495	0.049531	0.782637	0.0231142	0.952553	0.0494433	0.291742	0.0248333	0.543921	0.0357036	0.79882	0.0536629	0.667083	0.107304	0.694232	0.0434564		1.33094	0.444394	0.694985	1.11614	1.01613	0.887042
CAC1274	Ribosomal protein S20	0.533298	0.0580545	0.426546	0.0664411	0.508481	0.0734089	0.597152	0.167337	0.349284	0.072821	0.677535	0.10115	0.550785	0.0959408	0.423395	0.05812	0.412033	0.0297472		1.11973	0.818865	1.33247	1.03279	0.992612	0.810322
CAC1275	Spore protease	0.132505	0.00813317	0.149812	0.00168586	0.131184	0.0130447	0.144836	0.0132406	0.144306	0.00840777	0.108533	0.00468213	0.157577	0.00833636	0.150046	0.00285761	0.103815	0.00227952		1.09306	0.96325	0.827337	1.18922	1.00157	0.791374
CAC1276	Stage II sporulation protein P	0	0	0.0621393	0.00368304	0	0	0	0	0	0	0	0	0.0630559	0.0020528	0	0	0	0		NC	0	NC	NC	0	NC
CAC1277	Predicted membrane protein	0	0	0	0	0	0	0	0	0	0	0	0	0	0	0	0	0	0		NC	NC	NC	NC	NC	NC
CAC1278	Membrane GTPase lepA	2.76173	0.186057	1.37913	0.0284789	2.33076	0.0654832	2.22437	0.0981296	1.38878	0.0464261	3.06043	0.043843	2.59147	0.0550669	1.41109	0.138273	2.06852	0.123791		0.805427	1.007	1.31306	0.938349	1.02317	0.88749
CAC1279	Coproporphyrinogen III oxidase	0.205768	0.0745607	0.0933751	0.00187499	0.143907	0.0153723	0.139233	0.00578496	0.0824609	0.00901518	0.187746	0.00312763	0.189693	0.0132229	0.10822	0.00284759	0.144494	0.00350506		0.676651	0.883115	1.30463	0.921878	1.15898	1.00408
CAC1280	Transcriptional regulator of heat shock genes, HrcA	1.94553	0.348806	2.78434	1.24646	2.51685	0.226146	2.13714	0.0834552	9.25827	0.275249	3.18414	0.118839	1.75967	0.133959	3.00113	0.316972	2.23188	0.0617091		1.09849	3.32512	1.26513	0.90447	1.07786	0.886778
CAC1281	Molecular chaperone GrpE	4.16528	0.0721179	8.3189	3.86689	6.76386	0.560088	5.79945	0.382726	27.5915	1.97761	5.93893	0.134993	5.78585	0.478119	7.95904	1.08166	6.15422	0.146812		1.39233	3.31672	0.878037	1.38907	0.956741	0.909867
CAC1282	Molecular chaperone DnaK, HSP70 family	9.7974	0.34923	17.5248	8.23917	13.1848	0.416201	13.5482	0.891412	55.0266	2.99509	12.0841	0.391197	13.0671	0.364334	18.0866	2.2371	13.757	1.10867		1.38283	3.13994	0.916516	1.33373	1.03206	1.0434
CAC1283	Molecular chaperones DnaJ (HSP40 family)	3.67504	0.179083	7.33826	3.40239	5.09349	0.272718	4.82516	0.297493	31.799	0.275203	4.29403	0.280235	5.49935	0.174524	7.49777	1.01827	4.22152	0.17689		1.31295	4.33331	0.843042	1.4964	1.02174	0.828806
CAC1284	SAM-dependent methyltransferase	0.446669	0.00997718	0.614633	0.200069	0.463569	0.020082	0.649346	0.0889244	2.72298	0.176964	0.490623	0.0275106	0.674624	0.00926952	0.868624	0.0528803	0.466521	0.0178304		1.45375	4.43026	1.05836	1.51035	1.41324	1.00637
CAC1285	Uncharacterized conserved protein, ortholog of YQEU B.subtilis	0.922076	0.16415	0.810506	0.0955447	0.742838	0.0552232	1.01956	0.0851576	1.55364	0.0359755	0.781251	0.0581058	0.968968	0.0241696	1.1358	0.0803901	0.613729	0.0161368		1.10572	1.91688	1.05171	1.05085	1.40134	0.826196
CAC1286	Fe-S oxidoreductases	0.836102	0.0809812	0.855336	0.105903	0.715957	0.0477142	0.854016	0.0740968	1.4941	0.0646272	0.650238	0.00760846	0.999847	0.0410725	1.12039	0.105434	0.587738	0.0307007		1.02143	1.7468	0.908208	1.19584	1.30988	0.820914
CAC1287	HIT family hydrolase	35.16	2.79459	23.7872	2.2843	28.0216	1.11129	25.4778	7.95216	51.3409	2.41232	31.8565	1.49306	15.5399	0.290053	25.5774	0.812179	40.0132	1.17971		0.724626	2.15834	1.13685	0.441978	1.07526	1.42794
CAC1288	Ribosomal protein S21	32.6104	6.63143	34.8616	4.44825	36.6645	1.65742	39.669	9.64648	45.6817	3.29584	38.9428	5.41024	25.7357	6.34309	38.8569	4.1052	37.789	4.25269		1.21645	1.31038	1.06214	0.789187	1.11461	1.03067
CAC1289	Uncharacterized conserved protein, YqeY B.subtilis ortholog	20.9555	0.732623	16.714	1.00522	14.2118	0.761087	21.9105	0.61738	20.8326	1.52613	18.8861	0.594549	15.1514	0.747553	16.984	0.793985	12.3766	1.19574		1.04557	1.24641	1.32891	0.723028	1.01615	0.870865
CAC1290	Uncharacterized protein, homolog of YQFC B.subtilis	0.0620911	0.000863717	0.122127	0.0187691	0.0689889	0.00580943	0.0693039	0.00221773	0.189678	0.0115994	0.0628395	0.000834003	0.0703532	0.00386641	0.144097	0.00845735	0	0		1.11616	1.55313	0.910864	1.13306	1.1799	0
CAC1291	Uncharacterized protein, YQFD ortholog, related spoIV gene product	0.0787926	0.00259364	0.175582	0.0432517	0.09137	0.0100838	0.0903533	0.00859221	0.304391	0.010949	0.0754607	0.00248856	0.0910542	0.00700107	0.213414	0.0162321	0.0750281	0.00137334		1.14672	1.73361	0.825881	1.15562	1.21547	0.821146
CAC1292	Membrane protein containing HD superfamily hydrolase domain, YQFF ortholog	0.885094	0.0498058	0.793651	0.0459056	0.843777	0.0267726	0.80006	0.0348535	0.467616	0.0255243	1.00001	0.0518558	0.755196	0.0607264	0.880306	0.0860883	0.572601	0.0173764		0.903926	0.589196	1.18516	0.853238	1.10919	0.678617
CAC1293	Uncharacterized conserved predicted metal-binding protein, YQFG ortholog	13.6838	0.882942	12.0484	0.709778	14.3265	1.90616	10.0035	0.788587	10.3969	0.500055	12.7101	0.638023	10.3989	0.639207	13.3111	1.43846	8.97375	0.739709		0.731047	0.862931	0.887174	0.759943	1.10481	0.626374
CAC1294	Diacylglycerol kinase (dgkA) fused to phosphatase B domain (pgpB)	0.497573	0.0434456	0.430385	0.0100727	0.521656	0.0560864	0.435634	0.00835302	0.513902	0.0192359	0.568328	0.017716	0.507371	0.0374967	0.53457	0.00411713	0.380893	0.0185504		0.875519	1.19405	1.08947	1.01969	1.24207	0.730161
CAC1295	ERA GTPase	2.36952	0.10215	2.84223	0.251553	2.73588	0.31909	2.54665	0.220798	3.36855	0.323502	2.77248	0.140995	2.74542	0.015677	3.36126	0.200856	2.55107	0.219027		1.07475	1.18518	1.01338	1.15864	1.18261	0.932449
CAC1296	RecO recombination protein homolog	0.910885	0.0476974	1.30582	0.139483	0.991572	0.173546	1.13821	0.0431645	1.24136	0.0239847	0.928218	0.0116328	1.16451	0.0294228	1.16025	0.0755432	0.82509	0.0121979		1.24956	0.950631	0.936108	1.27844	0.888517	0.832104
CAC1297	N-terminal fragment of elongation factor Ts	0.936704	0.0392811	2.00371	0.208916	1.22161	0.13942	1.3408	0.0552665	2.07136	0.291111	1.10797	0.12081	1.50133	0.140944	1.94396	0.190604	1.03733	0.0574288		1.4314	1.03376	0.906974	1.60278	0.970181	0.849156
CAC1298	Uncharacterized protein, related to B.subtilis spore coat protein COTS	0	0	0	0	0	0	0	0	0	0	0	0	0	0	0	0	0	0		NC	NC	NC	NC	NC	NC
CAC1299	DNA primase, DNAG	2.6923	0.03912	3.85524	0.560637	2.84783	0.0186867	3.8388	0.08532	1.33888	0.0671839	2.49901	0.0738101	3.50875	0.028321	4.34606	0.282957	2.05835	0.0757005		1.42584	0.347287	0.877516	1.30325	1.12731	0.722781
CAC1300	RNA polymerase sigma factor RPOD	3.22701	0.17391	4.2292	0.676177	3.76839	0.187174	3.85245	0.356108	1.59435	0.0938216	2.55413	0.0183422	4.42059	0.117432	3.74596	0.344974	2.64899	0.130595		1.19381	0.376985	0.677777	1.36987	0.885736	0.70295
CAC1301	Predicted membrane protein	0.999141	0.242873	1.31968	0.172761	1.17151	0.0366398	1.90682	0.225591	0.614125	0.00436991	1.18781	0.0713154	1.15702	0.170677	1.33637	0.333643	0.998099	0.0832247		1.90846	0.46536	1.01391	1.15802	1.01265	0.851978
CAC1302	Predicted SAM-dependent methyltransferase	0.879563	0.133411	0.999917	0.120386	0.960448	0.0673488	1.44686	0.277363	0.505986	0.0189041	0.920306	0.0481754	0.971946	0.165605	0.919038	0.273114	0.821213	0.0599875		1.64498	0.506028	0.958205	1.10503	0.919114	0.855031
CAC1303	Uncharacterized protein of YbgI/Acr family	8.28109	2.26915	4.54585	0.380966	7.03522	0.238727	9.08942	0.520371	2.83142	0.109742	6.56457	0.264712	6.92603	0.385187	4.43127	0.5074	6.32882	0.457154		1.09761	0.622859	0.933101	0.836367	0.974795	0.899592
CAC1304	Uncharacterized conserved protein, predicted metal-binding	3.02996	0.247427	4.29317	0.71125	2.69494	0.196107	4.66402	0.120903	4.3908	0.137012	1.63889	0.163332	4.89879	0.303227	3.44803	0.146218	1.71152	0.0945274		1.5393	1.02274	0.608134	1.61678	0.803142	0.635087
CAC1305	Uncharacterized protein similar to a protein from Cylindrotheca fusiformis plasmid (GI:99322)	0.287258	0.0177945	0.192959	0.0163944	0.431379	0.140929	0.189164	0.0274803	0.272327	0.0238913	0.292831	0.00720888	0.576353	0.0258707	0.263148	0.0581562	0.254048	0.012348		0.658518	1.41132	0.678825	2.0064	1.36375	0.588922
CAC1306	Hypothetical protein	0.30618	0.00624285	0.225241	0.00799033	0.425159	0.11996	0.187383	0.0171439	0.291071	0.0141126	0.28656	0.0185617	0.601371	0.0250133	0.267118	0.0465076	0.252432	0.0131985		0.612	1.29226	0.674007	1.96411	1.18592	0.593737
CAC1307	Hypothetical protein	0	0	0	0	0.0655231	0.00586138	0	0	0	0	0	0	0.0715881	0.00514472	0.0698613	0.00434731	0	0		NC	NC	0	NC	NC	0
CAC1308	Uncharacterized low-complexity protein, related to YISX/YYBG B.subtilis	0.0728952	0.00124739	0.0795131	0.000173996	0.0975881	0.0121724	0.0692259	0.0033321	0.0715716	0.00617508	0.0839658	0.00271374	0.104958	0.000579556	0.0876865	0.0028752	0.0778747	0.00431366		0.949664	0.900124	0.86041	1.43985	1.10279	0.797994
CAC1309	Hypothetical protein	0.103356	0.00309653	0.111952	0.0040998	0.174386	0.0212879	0.116922	0.00243341	0.107256	0.00908228	0.1246	0.00542287	0.189385	0.00303186	0.13753	0.00860352	0.113783	0.0020347		1.13125	0.958054	0.714507	1.83235	1.22848	0.652481
CAC1310	Integrase XerD family protein (similarity only with C-term. part;	0	0	0	0	0.0745307	0.0304395	0.0778053	0.0206493	0.0681096	0.0195504	0	0	0	0	0	0	0	0		NC	NC	0	NC	NC	0
CAC1311	Hypothetical protein, CF-36 family	0	0	0	0	0	0	0	0	0	0	0	0	0	0	0	0	0	0		NC	NC	NC	NC	NC	NC
CAC1312	Hypothetical protein	1.07494	0.212991	0.817883	0.0535647	0.820525	0.0613854	0.344975	0.257838	0.35534	0.0325599	0.977105	0.124906	0.376074	0.0437364	0.878944	0.0824287	0.595301	0.0963386		0.320925	0.434463	1.19083	0.349856	1.07466	0.725512
CAC1313	Hypothetical protein	0.567068	0.0360899	0.47104	0.0312744	0.542265	0.00374416	0.199422	0.115371	0.233374	0.00616167	0.504642	0.038939	0.255838	0.0229205	0.378157	0.0367924	0.470635	0.0443213		0.351672	0.495445	0.930618	0.45116	0.802813	0.867906
CAC1314	Hypothetical protein	0.0843992	0.00034865	1.51086	0.73819	0.0872161	0.00769157	0	0	1.31857	0.0673395	0.0707935	0.00088491	0	0	0.721613	0.367874	0.0921975	0.00507983		0	0.872726	0.811703	0	0.477616	1.05712
CAC1315	Peptodoglycan-binding domain containing protein	0.367171	0.0419708	15.1148	7.20434	0.430508	0.0650703	0.248046	0.0583149	13.9552	0.570214	0.261439	0.0100218	0.124854	0.00197609	8.29762	4.74237	0.382745	0.0437459		0.67556	0.923283	0.607282	0.340043	0.548973	0.889055
CAC1316	Predicted membrane protein	0.245948	0.0397526	0.362331	0.0621304	0.186438	0.0303268	0.251282	0.0213741	0.615477	0.0683843	0.252339	0.0116554	0.313199	0.0266352	0.310254	0.0251449	0.192729	0.013687		1.02169	1.69866	1.35348	1.27344	0.856273	1.03375
CAC1317	Potassium channel subunit	0.262806	0.00620409	0.281807	0.0426928	0.321917	0.0184631	0.260159	0.0236182	0.157018	0.00841541	0.258681	0.0341017	0.323294	0.030367	0.272911	0.0442108	0.20461	0.0244365		0.989927	0.557181	0.803563	1.23016	0.96843	0.635598
CAC1318	Hypothetical protein	0.758906	0.0224229	0.529055	0.207338	0.782507	0.0426371	0.531159	0.0360169	0.311583	0.0350296	0.997574	0.11538	0.553923	0.0349928	0.35556	0.108955	1.06722	0.119038		0.6999	0.588942	1.27484	0.729896	0.672065	1.36385
CAC1319	Glycerol uptake facilitator protein, GLPF	0.47738	0.0460364	0.403778	0.0942608	35.8339	8.35721	0.380549	0.0152589	0	0	30.5053	3.02477	0.134737	0.0307298	0.871347	0.61489	8.34005	1.1272		0.79716	0	0.851299	0.282243	2.15799	0.232742
CAC1320	Glycerol-3-phosphate responsive antiterminator (mRNA-binding), GLPP	0.271985	0.0124948	0.245125	0.0317509	16.2831	3.55851	0.25499	0.0254207	0	0	14.809	0.972667	0.160291	0.0109993	0.404153	0.251866	3.2562	0.511434		0.937517	0	0.909468	0.58934	1.64877	0.199974
CAC1321	Glycerol kinase, GLPK	0.506032	0.0129804	0.387324	0.109988	27.8483	6.41904	0.504972	0.0223464	0	0	24.5261	2.22514	0.227777	0.0114596	0.598988	0.374772	5.83412	0.608008		0.997905	0	0.880704	0.450125	1.54648	0.209496
CAC1322	Glycerol-3-phosphate dehydrogenase, GLPA	0.127209	0.00931886	0.570203	0.0311676	59.331	8.11005	0.100565	0.00925507	0.0900065	0.00269373	47.274	1.91051	0.142638	0.00736325	1.53924	0.593406	10.5128	1.60536		0.79055	0.15785	0.796784	1.12129	2.69945	0.177188
CAC1323	NAD(FAD)-dependent dehydrogenase	0.115082	0.0111417	0.400473	0.0304388	58.9093	8.35034	0.1008	0.00168784	0.0759932	0.00479019	40.9018	2.39208	0.112371	0.0112034	0.922579	0.215919	13.4909	1.2106		0.875897	0.189759	0.694318	0.976446	2.30372	0.229012
CAC1324	Uncharacterized predected metal-binding protein	0.104981	0.00954497	1.23204	1.22595	40.6601	1.54761	0.0872851	0.00282052	0.0651972	0.000585368	33.5793	1.31388	0.107363	0.004361	0.698711	0.13944	8.96848	0.947749		0.831436	0.0529181	0.825854	1.02269	0.567117	0.220572
CAC1325	Uncharacterized conserved protein, YitT (B.subtilis) family	5.59141	0.165626	4.35067	0.919074	6.88786	0.731237	8.44268	0.807422	2.02118	0.0580455	4.22662	0.0553345	11.7676	0.999195	4.84993	0.60871	6.67767	0.427814		1.50994	0.464568	0.613634	2.10459	1.11476	0.969484
CAC1326	Uncharacterized protein homolog T.maritima (4980675)	0.0895575	0.00607829	0.0730873	0.000974481	0.0650305	0.00892236	0.0656283	0.0106091	0.0663606	0.00420878	0.0697553	0.00241876	0.0644616	0.00109175	0.0669735	0.00726755	0.0859696	0.00579167		0.732806	0.907963	1.07265	0.719778	0.916349	1.32199
CAC1327	Hypothetical protein	0.0632823	0.0054836	0.155598	0.137456	0.0616608	0.00502996	0	0	0	0	0	0	0	0	0	0	0	0		0	0	0	0	0	0
CAC1328	Thoesterase II (fragment)	0.24482	0.0213795	0.313466	0.0495486	0.101218	0.0253333	0.0922565	0.0380053	0.17145	0.0128993	0.101615	0.0026503	0.0762052	0.00657084	0.256281	0.0167657	0.123114	0.0104062		0.376835	0.546947	1.00392	0.311271	0.817569	1.21632
CAC1329	Surfactin biosynthesis-related protein, SFP	0.147786	0.00291269	0.211612	0.0298617	0.0772341	0.0159561	0.07771	0.0198126	0.128969	0.0175803	0.0732623	0.00631629	0.0862584	0.00553002	0.189616	0.0125244	0.0807515	0.00253573		0.525827	0.60946	0.948575	0.58367	0.896055	1.04554
CAC1330	Metal-dependent hydrolases of the beta-lactamase superfamily, possible sulfatase	0.33615	0.0121333	0.433359	0.0635032	0.143892	0.0381641	0.190523	0.0155063	0.413953	0.012743	0.118019	0.00447584	0.313991	0.0187849	0.373956	0.0226897	0.202704	0.0210819		0.566778	0.955221	0.82019	0.934079	0.862924	1.40872
CAC1331	Short-chain alcohol dehydrogenase	0.063758	0.00425891	0.0638529	0.00511107	0.0660659	0.0157025	0.0777595	0.0171033	0.0828177	0.019874	0	0	0	0	0.0642229	0.00323339	0	0		1.2196	1.29701	0	0	1.00579	0
CAC1332	D-mannonate hydrolase	0.0842013	0.00358297	0.0782648	0.00716456	0.112743	0.0620539	0.144212	0.0585141	0.134452	0.0545318	0.0825705	0.00781957	0.0745957	0.00258286	0.0847548	0.00541637	0.0873748	0.0202963		1.7127	1.71792	0.732375	0.885922	1.08292	0.774988
CAC1333	AraC-type sugar metabolism regulator	0.106165	0.00760378	0.084551	0.00365188	0.0880099	0.00974267	0.100687	0.00490015	0.0700617	0.00459422	0.0861857	0.000969393	0.104744	0.0013894	0.0738154	0.00650856	0.0891644	0.00139666		0.948399	0.828633	0.979273	0.986618	0.873028	1.01312
CAC1334	Fe-S oxidoreductase of MoeA/NarA subfamily	0.211198	0.00598744	0.16552	0.00468622	0.186374	0.0132741	0.229638	0.0170059	0.153466	0.00784861	0.168203	0.0043899	0.246534	0.00222266	0.128548	0.0176825	0.24806	0.0286454		1.08731	0.927172	0.902505	1.16731	0.776632	1.33098
CAC1335	Spore coat protein F (COTF) related protein	0	0	0	0	0	0	0.0666532	0.00953699	0.0635551	0.0019681	0	0	0	0	0	0	0	0		NC	NC	NC	NC	NC	NC
CAC1336	Hypothetical protein	0.09957	0.00600211	0.261256	0.219182	0.089616	0.00830338	0.126249	0.00789429	0.213482	0.0110992	0.0847967	0.00288223	0.119949	0.00501151	0.144605	0.0856265	0.103946	0.000837635		1.26794	0.81714	0.946223	1.20467	0.553499	1.1599
CAC1337	Spore coat protein COTJB	0.124091	0.0110938	0.333524	0.298149	0.113785	0.011551	0.143772	0.00612294	0.246952	0.00949225	0.103637	0.00555819	0.149959	0.0118282	0.169511	0.111546	0.115216	0.00539409		1.1586	0.740433	0.91081	1.20846	0.508242	1.01258
CAC1338	Spore coat protein COTJC	0.0838958	0.00465836	0.249777	0.215787	0.0874993	0.00773171	0.0975724	0.00581723	0.155525	0.0108951	0.0720468	0.00316521	0.101586	0.00309987	0.114251	0.061542	0.0860542	0.0039785		1.16302	0.622652	0.823399	1.21085	0.457413	0.983484
CAC1339	Possible sugar-proton symporter	0.215102	0.0287052	0.200195	0.0296387	0.46947	0.0453668	0.304459	0.0559208	0.0839933	0.0126255	0.241319	0.0223357	0.177993	0.0360688	0.161454	0.0421498	0.521728	0.0251963		1.41542	0.419557	0.514024	0.827484	0.806483	1.11131
CAC1340	Transcriptional regulator of the LacI family	1.56168	0.0622274	2.34373	0.537677	1.89036	0.319389	1.6129	0.149738	2.02711	0.0758704	1.6553	0.066971	2.27364	0.0626337	2.35816	0.531664	1.53828	0.0444612		1.0328	0.864911	0.875654	1.4559	1.00616	0.813749
CAC1341	Ribulose-5-phosphate 4-epimerase family protein	0.0869041	0.0105682	0.0764535	0.00945517	0.0988726	0.0133477	0.0790688	0.00627393	0	0	0.0959399	0.00587889	0.0627788	0.00343002	0.0640562	0.00616746	0.110871	0.00316847		0.90984	0	0.970339	0.722391	0.837844	1.12135
CAC1342	L-arabinose isomerase	0.0862892	0.00367999	0.0774983	0.00771782	0.114894	0.0172426	0.110712	0.026066	0.0705002	0.0194737	0.0963628	0.00462538	0.0710248	0.00287968	0.0680851	0.00734748	0.119459	0.0043009		1.28304	0.9097	0.838711	0.823101	0.878536	1.03973
CAC1343	Transketolase	0	0	0	0	0	0	0	0	0	0	0	0	0	0	0	0	0	0		NC	NC	NC	NC	NC	NC
CAC1344	Sugar kinase, possible xylulose kinase	0.083418	0.00604701	0.125384	0.0479913	0.138851	0.0107141	0.0776739	0.0040016	0	0	0.100059	0.00582001	0	0	0.0879446	0.0254263	0.115039	0.010099		0.931141	0	0.720619	0	0.701403	0.828502
CAC1345	D-xylose-proton symporter	0.231452	0.0327784	0.234113	0.0750844	0.634551	0.0832364	0.264693	0.0510023	0.0751129	0.0223094	0.276822	0.018844	0.107132	0.0054115	0.209849	0.0889523	0.467942	0.0113023		1.14362	0.320841	0.436249	0.462869	0.896358	0.737437
CAC1346	L-arabinose isomerase	0.199673	0.0101367	0.208563	0.0688896	0.495312	0.0472042	0.176526	0.0200501	0	0	0.201602	0.0118654	0.0900985	0.00232921	0.178729	0.0796991	0.33155	0.0115849		0.884076	0	0.40702	0.45123	0.856952	0.669377
CAC1347	Transaldolase, TAL	0.484523	0.0908011	0.495365	0.123218	1.12759	0.0677542	0.491413	0.0453076	0.17651	0.00861447	0.553266	0.0424443	0.228145	0.00336265	0.480581	0.205621	0.784158	0.0462843		1.01422	0.356322	0.490662	0.470865	0.970155	0.695427
CAC1348	Transketolase, TKT	0.683528	0.109521	0.605966	0.152657	1.26654	0.0394786	0.521434	0.0916045	0.313852	0.0187901	0.648029	0.0397832	0.287416	0.00589056	0.597419	0.253317	1.07027	0.0859105		0.762857	0.517937	0.511655	0.420489	0.985896	0.84504
CAC1349	Aldose-1-epimerase	1.05649	0.128953	1.75578	1.21699	2.19447	0.103953	0.836397	0.101945	0.430851	0.0123986	0.961204	0.0513429	0.41488	0.0135397	0.888124	0.325472	1.60457	0.129693		0.791679	0.24539	0.438012	0.392698	0.50583	0.731188
CAC1350	Hypothetical protein	0	0	0	0	0	0	0	0	0	0	0	0	0	0	0	0	0	0		NC	NC	NC	NC	NC	NC
CAC1351	Periplasmic sugar-binding protein	0.391426	0.0429428	0.179699	0.0553675	0.673346	0.324973	1.41273	0.383244	0.155618	0.0045381	0.367916	0.0167337	0.925641	0.0594743	0.142222	0.00449818	1.15375	0.01716		3.6092	0.865996	0.5464	2.36479	0.791446	1.71346
CAC1352	Membrane associated chemotaxis sensory transducer protein (MSP domain and HAMP domain)	0.429485	0.0388599	0.193807	0.0726999	0.734938	0.35998	1.3247	0.31456	0.146286	0.002492	0.455063	0.0276598	0.9917	0.00464703	0.153615	0.00552221	1.16487	0.0209195		3.0844	0.754804	0.619185	2.30905	0.792619	1.58499
CAC1353	Phosphotransferase system IIC component, possibly N-acetylglucosamine-specific	0.302891	0.0176919	0.129005	0.0139944	0.581513	0.284084	1.68	0.364587	0.192876	0.00345904	0.224144	0.0115679	1.03638	0.039188	0.119015	0.00949067	0.875464	0.0836298		5.54655	1.49511	0.385449	3.42162	0.922562	1.50549
CAC1354	Phosphotransferase system IIA component	0.139054	0.0109476	0.0953959	0.0225655	0.10725	0.0211558	0.0945167	0.0164964	0.0717075	0.0061354	0.16929	0.0104504	0.069123	0.00152692	0.0812254	0.00420767	0.160721	0.00885165		0.67971	0.751683	1.57846	0.497093	0.851455	1.49856
CAC1355	Transcriptional antiterminator (BglG family)	0.1188	0.00360805	0.0675531	0.00375963	0.118752	0.0213045	0.174426	0.0189796	0.0753055	0.0124988	0.160237	0.0205821	0.118577	0.00685532	0.0657646	0.00501026	0.148462	0.00749221		1.46824	1.11476	1.34934	0.998124	0.973524	1.25019
CAC1356	Thiamine biosynthesis enzyme ThiH	0.841833	0.0876903	1.96232	1.43828	0.943915	0.23062	1.76023	0.241667	15.1144	0.262131	1.13239	0.0344425	2.4716	0.189518	4.27742	2.48613	1.16065	0.0374674		2.09095	7.7023	1.19967	2.93598	2.17978	1.22962
CAC1357	Uncharacterized predicted metal-binding protein	1.10778	0.0716302	0.236917	0.0577423	2.90179	1.6675	2.87359	0.383793	0.343444	0.0458395	1.56327	0.143132	6.49074	1.14299	0.177089	0.0130811	1.1872	0.359766		2.59402	1.44964	0.538725	5.85924	0.747474	0.409128
CAC1358	Hypothetical protein	0	0	0	0	0	0	0	0	0	0	0	0	0	0	0	0	0	0		NC	NC	NC	NC	NC	NC
CAC1359	Predicted xylanase/chitin deacetylase	0	0	0	0	0	0	0	0	0	0	0	0	0	0	0	0	0	0		NC	NC	NC	NC	NC	NC
CAC1360	Uncharacterized protein of BioY family	0.0890392	0.00569489	0.101303	0.00795977	0.104725	0.00603032	0.0864556	0.00300286	0.128356	0.0127858	0.0989432	0.00184963	0.0783413	0.00348119	0.13492	0.00826919	0.0927189	0.00399142		0.970983	1.26705	0.944789	0.879852	1.33185	0.885354
CAC1361	Dethiobiotin synthetase	0.146066	0.0138951	0.159621	0.0178612	0.172999	0.0183831	0.135084	0.0148872	0.231897	0.0314958	0.134028	0.00667073	0.115914	0.00104039	0.20501	0.013681	0.158655	0.00853132		0.924812	1.45279	0.774732	0.793572	1.28435	0.917085
CAC1362	Adenosylmethionine-8-amino-7-oxononanoate aminotranferase	0.0938569	0.00680347	0.106832	0.0105326	0.105769	0.00296588	0.0839243	0.00574467	0.119871	0.00442751	0.0943842	0.0036432	0.0849674	0.00296524	0.123527	0.00424723	0.105449	0.00324622		0.894173	1.12205	0.892365	0.905287	1.15627	0.996975
CAC1363	Superoxide dismutase, Cu-Zn family	0	0	0	0	0	0	0	0	0	0	0	0	0	0	0	0	0	0		NC	NC	NC	NC	NC	NC
CAC1364	Enzyme from phospholipase D family, possible endonuclease nuc	0	0	0	0	0	0	0	0	0	0	0	0	0	0	0	0	0	0		NC	NC	NC	NC	NC	NC
CAC1365	Cobalamin biosynthesis protein CbiM	1.56234	0.0488005	1.15684	0.0106905	2.32726	0.552524	5.15165	0.452605	0.932295	0.0327941	4.16527	0.102859	0.246377	0.0209234	1.44994	0.0493363	4.33177	0.183957		3.29739	0.805899	1.78978	0.157698	1.25336	1.86132
CAC1366	Predicted membrane protein	1.22766	0.0583517	1.03097	0.0585862	1.61102	0.351646	3.56901	0.136785	0.609958	0.0284965	2.50788	0.039697	0.219949	0.0105628	1.16176	0.0130598	2.87882	0.0396939		2.90716	0.591632	1.5567	0.179161	1.12686	1.78695
CAC1367	Cobalt permease	0.782976	0.00887834	0.558514	0.0724429	0.980905	0.222097	1.83479	0.112062	0.319282	0.0137204	1.4573	0.0989833	0.155168	0.0119771	0.603171	0.0584085	1.77973	0.122757		2.34336	0.571663	1.48567	0.198177	1.07996	1.81437
CAC1368	Cobalt transport (ATPase component)	1.22774	0.111173	0.880884	0.118422	1.84919	0.420003	2.66066	0.207214	0.607835	0.0191807	2.33791	0.223279	0.222114	0.00847449	0.962939	0.0206428	3.48272	0.392941		2.16713	0.690029	1.26429	0.180913	1.09315	1.88338
CAC1369	Histidinol-phosphate aminotransferase	4.55151	0.535878	2.90641	0.243644	6.26021	1.23355	10.7079	0.647858	2.18489	0.0962505	8.10787	0.279364	0.602074	0.0222893	3.29984	0.157999	11.8973	1.00507		2.35261	0.751748	1.29514	0.13228	1.13537	1.90047
CAC1370	Cobalamin biosynthesis protein CbiG	1.84356	0.0370472	1.27103	0.0945358	2.20246	0.372955	4.45479	0.263298	0.976181	0.0327317	4.00115	0.312178	0.303617	0.0134114	1.61977	0.133589	4.28122	0.168108		2.41641	0.768023	1.81667	0.164691	1.27437	1.94383
CAC1371	Possible kinase, diverged	1.86446	0.0289933	1.29576	0.180495	2.24217	0.37679	3.87025	0.189183	0.968196	0.0238744	4.06159	0.097181	0.302603	0.00725275	1.71774	0.110277	4.26734	0.221721		2.07581	0.747202	1.81146	0.162301	1.32566	1.90322
CAC1372	Cobalamin biosynthesis enzyme CobT	1.98184	0.076871	1.36893	0.214967	2.11459	0.386921	3.82672	0.0816517	1.22689	0.0535261	3.94755	0.305655	0.325411	0.00706636	1.75713	0.0616631	4.21185	0.417603		1.93089	0.896243	1.86681	0.164197	1.28358	1.9918
CAC1373	Anaerobic Cobalt chelatase, cbiK	1.34935	0.0535973	0.85259	0.20115	1.56653	0.27496	2.46824	0.0666326	0.657278	0.0327552	2.47184	0.115767	0.235543	0.00431029	1.03516	0.0403242	2.96331	0.148169		1.82921	0.770919	1.5779	0.17456	1.21414	1.89163
CAC1374	Cobyric acid synthase CbiP	1.78878	0.0807113	1.17147	0.216026	2.10104	0.399703	3.29994	0.0329529	0.994153	0.0168365	3.49305	0.362205	0.303811	0.00968364	1.35945	0.0554526	4.398	0.224744		1.84481	0.848636	1.66253	0.169843	1.16046	2.09325
CAC1375	Cobyrinic acid a,c-diamide synthase CobB	0.779223	0.0443482	0.558189	0.0697266	0.883569	0.151579	1.73061	0.0658512	0.46974	0.00443463	1.66305	0.00181046	0.155788	0.0159994	0.629011	0.0396617	1.94693	0.100284		2.22094	0.841543	1.88219	0.199927	1.12688	2.20348
CAC1376	Precorrin isomerase, cbiC	0.619585	0.0299439	0.41666	0.108418	0.701523	0.125335	1.04035	0.0460274	0.350061	0.00472114	1.10087	0.0584528	0.145796	0.0042967	0.437089	0.00592667	1.26601	0.118018		1.67911	0.84016	1.56925	0.235312	1.04903	1.80466
CAC1377	Cobalamin biosynthesis protein CbiD	2.52333	0.108158	1.74799	0.415585	2.89283	0.406099	4.38998	0.575978	1.84754	0.00513351	5.1691	0.242473	0.430852	0.00753775	2.15604	0.171388	5.91402	0.2361		1.73976	1.05695	1.78687	0.170748	1.23344	2.04437
CAC1378	Precorrin-6B methylase CbiT	0.740548	0.0348304	0.583115	0.173093	0.870667	0.130335	1.30171	0.0634411	0.591597	0.0296169	1.54323	0.159099	0.189818	0.0098188	0.583593	0.0107251	1.96734	0.186757		1.75776	1.01455	1.77247	0.256322	1.00082	2.25958
CAC1379	Precorrin-2 methylase CobI/CbiL	0.255011	0.0196259	0.231319	0.0719256	0.348587	0.073265	0.538287	0.173812	0.187212	0.0355006	0.538547	0.0546736	0.087462	0.00729804	0.216036	0.0171033	0.624759	0.0513549		2.11084	0.809323	1.54494	0.342973	0.933929	1.79226
CAC1380	precorrin-4 methylase cbiF	0.491422	0.022592	0.379395	0.0835779	0.586822	0.090021	0.877862	0.0939749	0.356887	0.0202475	0.952576	0.0766072	0.131037	0.00527635	0.36953	0.0257985	1.26996	0.0568286		1.78637	0.940676	1.62328	0.266648	0.973999	2.16414
CAC1381	precorrin-6x reductase	1.81697	0.0944695	1.30765	0.255112	1.85211	0.28508	3.17515	0.0347684	1.47941	0.0714019	3.70618	0.274001	0.375142	0.0132529	1.28768	0.0562353	4.86204	0.330694		1.7475	1.13135	2.00105	0.206466	0.984727	2.62513
CAC1382	precorrin-3 methylase	0.685147	0.0499134	0.575557	0.153305	0.757751	0.141382	1.41499	0.0616962	0.602714	0.0148672	1.52647	0.106807	0.197353	0.00321	0.608521	0.0309108	2.28123	0.130012		2.06524	1.04718	2.01448	0.288044	1.05727	3.01053
CAC1383	Adenosyl cobinamide kinase/adenosyl cobinamide phosphate	0.933399	0.0912612	0.814125	0.133271	1.05181	0.188473	2.14689	0.143107	0.877867	0.034866	2.14484	0.0772865	0.26149	0.022661	0.929344	0.0622289	2.68785	0.0791011		2.30007	1.0783	2.03919	0.280149	1.14152	2.55546
CAC1384	Cobalamin-5-phosphate synthase	0.446366	0.0286941	0.364332	0.0582603	0.599917	0.132946	0.966057	0.0683801	0.443613	0.0126001	0.955218	0.0849003	0.141856	0.00281887	0.389756	0.0199093	1.75859	0.0979422		2.16427	1.21761	1.59225	0.317802	1.06978	2.93139
CAC1385	Alpha-ribazole-5'-phosphate phosphatase, CobC	0.544677	0.0231667	0.488451	0.0920565	0.771981	0.158988	1.20339	0.105716	0.645867	0.0238896	1.21373	0.108311	0.178353	0.00714125	0.495383	0.0254505	1.9868	0.11069		2.20937	1.32228	1.57222	0.327447	1.01419	2.57363
CAC1386	Zn-dependent hydrolases, glyoxylase family	6.26146	0.423724	5.02478	0.161726	5.556	0.226917	8.18295	0.502401	6.08338	0.15984	7.53947	0.148649	4.05731	0.2729	5.24615	0.236698	10.5177	0.463083		1.30688	1.21068	1.357	0.647981	1.04406	1.89304
CAC1387	Membrane associated chemotaxis sensory transducer protein (MSP domain and HAMP domain)	0.169338	0.00687319	0.134219	0.00812483	0.16133	0.0232045	1.83903	0.635496	0.138614	0.0119724	0.176696	0.00446961	0.338258	0.00126882	0.129102	0.0144276	0.228638	0.0158666		10.8601	1.03274	1.09525	1.99753	0.961876	1.41721
CAC1388	Mannose-6-phosphate isomerase;	0	0	0	0	0	0	0	0	0	0	0	0	0	0	0	0	0	0		NC	NC	NC	NC	NC	NC
CAC1389	Protein containing ChW-repeats and cell-adhesion domain	0.129582	0.00229592	0.145532	0.00825436	0.120996	0.0158195	0.118239	0.0173003	0.177601	0.00524846	0.118021	0.0103898	0.102057	0.00317284	0.133311	0.0191942	0.13247	0.00863358		0.912464	1.22036	0.975414	0.787587	0.916026	1.09483
CAC1390	Phosphoribosylcarboxyaminoimidazole (NCAIR) mutase	6.45103	6.35194	15.2927	5.37777	6.23356	0.378093	7.16656	0.245114	8.63359	0.812852	8.50121	3.54943	7.15694	0.417348	11.806	1.70328	2.46763	0.649995		1.11092	0.564557	1.36378	1.10942	0.772001	0.395862
CAC1391	Phosphoribosylaminoimidazolesuccinocarboxamide (SAICAR) synthase	4.98423	3.10343	17.8863	9.07647	6.94714	0.738842	9.05957	0.820856	10.1738	0.697389	9.92128	4.30187	9.04166	0.385577	12.1441	1.46562	2.74247	0.834254		1.81765	0.568801	1.42811	1.81405	0.678962	0.394763
CAC1392	Glutamine phosphoribosylpyrophosphate amidotransferase	0.525158	0.026888	4.62705	2.92288	1.4218	0.102421	2.20816	0.232315	2.58791	0.0328717	2.95427	1.53724	2.34496	0.249046	4.07486	0.0529081	0.590796	0.130862		4.20476	0.559299	2.07783	4.46524	0.88066	0.415526
CAC1393	Phosphoribosylaminoimidazol (AIR) synthetase	0.323037	0.016647	2.50192	1.34648	0.749561	0.0687811	1.15106	0.115797	1.43871	0.0244569	1.41975	0.803128	1.31379	0.058347	2.11925	0.126706	0.265493	0.0355367		3.56325	0.575044	1.89411	4.067	0.84705	0.354198
CAC1394	Folate-dependent phosphoribosylglycinamide formyltransferase	0.33798	0.0201422	2.96284	1.36066	0.908493	0.0511548	1.38951	0.0840988	1.61002	0.105068	1.66288	0.896419	1.54358	0.0655946	2.45692	0.0741764	0.338732	0.0297498		4.11122	0.543404	1.83037	4.56708	0.829247	0.372851
CAC1395	AICAR transformylase/IMP cyclohydrolase	0.372451	0.0143959	2.74293	1.2532	1.00617	0.0438682	1.46141	0.100666	1.6714	0.13354	1.38293	0.671436	1.4237	0.0552767	2.33065	0.214069	0.414015	0.0270923		3.92377	0.609349	1.37445	3.82252	0.849692	0.411477
CAC1396	Phosphoribosylamine-glycine ligase	0.264298	0.011528	0.707691	0.319359	0.44474	0.0110707	0.603474	0.097337	0.456271	0.013158	0.534614	0.230131	0.70208	0.0042481	0.741051	0.0448299	0.260564	0.0146933		2.28331	0.644732	1.20208	2.6564	1.04714	0.58588
CAC1397	Predicted hydrolase of PHP superfamily	1.67317	0.160396	0.672557	0.261582	0.901734	0.155479	1.68581	0.725815	0.989782	0.00996838	0.804292	0.00840395	2.78341	0.0405807	1.28973	0.288642	0.888015	0.0558113		1.00756	1.47167	0.891939	1.66356	1.91765	0.984787
CAC1398	Uncharacterized protein from YqgV/UPF0045 family	3.66162	0.140984	1.74461	0.681881	2.30177	0.415299	4.24574	1.7519	2.77707	0.0268127	1.75541	0.0545978	6.63654	0.237359	3.20632	0.662336	2.43572	0.155232		1.15953	1.5918	0.762634	1.81246	1.83784	1.05819
CAC1399	ABC transporter, permease component	3.93342	0.112526	1.9144	0.766389	2.67354	0.599412	4.24287	1.75441	3.44053	0.110093	1.92183	0.242903	7.46126	0.411343	3.81066	0.810491	3.01188	0.340859		1.07867	1.79718	0.718834	1.89689	1.99052	1.12655
CAC1400	ABC transporter, periplasmic binding component	0.644967	0.025689	0.332726	0.106466	0.436184	0.110439	0.68539	0.286802	0.533612	0.0107205	0.329077	0.0355086	1.1658	0.0576264	0.563828	0.133555	0.477394	0.0564958		1.06267	1.60376	0.754444	1.80754	1.69457	1.09448
CAC1401	ABC transporter, ATPase component	2.4819	0.0903427	1.34682	0.448923	1.87464	0.369552	3.24858	1.18673	2.61908	0.114192	1.36531	0.0762342	5.16115	0.233168	2.53509	0.608011	2.19591	0.0638063		1.30891	1.94465	0.728304	2.07952	1.88228	1.17138
CAC1402	Unchracterized conserved protein, similar to IcaC of Staphylococcus; YHJR B.subtilis family	0.0642173	0.00250972	0	0	0.0639234	0.00225318	0.0637267	0.00180823	0	0	0	0	0.0648974	0.00253755	0	0	0	0		0.992361	NC	0	1.01059	NC	0
CAC1403	Zn-dependent hydrolase, glyoxylase II family	0.194149	0.0117627	0.184977	0.0124821	0.154774	0.0130987	0.219318	0.0237207	0.175547	0.00274179	0.180102	0.00402775	0.203304	0.00421075	0.175526	0.0124858	0.172754	0.0102171		1.12964	0.949019	1.16365	1.04716	0.948907	1.11617
CAC1404	Transcriptional regulator of sugar metabolism (deoR family)	0.667652	0.0135722	0.637287	0.0331311	0.791103	0.0297561	1.10471	0.25173	0.589463	0.0294003	0.665227	0.0193703	0.707725	0.035713	0.607442	0.0700746	0.637404	0.00064774		1.65463	0.924957	0.840885	1.06002	0.953169	0.805716
CAC1405	Beta-glucosidase	5.99624	0.607955	36.3294	12.4865	16.938	4.45216	30.9473	15.5965	5.37936	0.156212	5.7413	0.370288	3.46232	0.456857	31.914	8.55767	1.7794	0.108205		5.16112	0.148072	0.338961	0.577416	0.878463	0.105054
CAC1406	Transcriptional antiterminator (BglG family)	11.3275	2.20168	3.10166	1.96118	25.5668	13.3075	49.9119	22.4951	0.137241	0.00963151	3.45492	0.419928	17.5173	2.35881	1.88849	1.34573	25.1177	4.25253		4.40627	0.0442477	0.135133	1.54644	0.608864	0.982433
CAC1407	PTS system, beta-glucosides-specific IIABC component	0.292982	0.0400446	0.106657	0.0524076	0.904807	0.505848	4.03205	2.51287	0	0	0.110445	0.0106463	0.406324	0.0516122	0.070256	0.0195003	1.07569	0.0116821		13.7621	0	0.122065	1.38686	0.658708	1.18886
CAC1408	Phospho-beta-glucosidase	0.39237	0.0640514	0.154454	0.0796869	1.23484	0.67628	6.11063	3.77446	0.0669461	0.00345147	0.150592	0.0138938	0.55102	0.0670768	0.0924261	0.0208814	1.41658	0.0247381		15.5737	0.433438	0.121952	1.40434	0.598406	1.14717
CAC1409	Predicted membrane protein	0	0	0	0	0	0	0	0	0	0	0	0	0	0	0	0	0	0		NC	NC	NC	NC	NC	NC
CAC1410	Uncharacterized protein with repeats, similar to YCEG B.subtilis	0.171685	0.0265456	0.100703	0.0111932	0.260097	0.106548	0.110729	0.0616874	0.0924313	0.00926836	0.212837	0.0180807	0.347581	0.0455825	0.0827363	0.00770685	0.229468	0.00953567		0.644957	0.917859	0.818301	2.02453	0.821587	0.882244
CAC1411	Similar to toxic anion resistance protein terA, ortholog of YCEH B.subtilis	0.544866	0.0177218	0.177828	0.00854197	1.28617	0.655727	0.328692	0.222888	0.282404	0.00844183	0.80384	0.0243504	1.69895	0.103547	0.18357	0.0229089	1.43857	0.0823125		0.603254	1.58808	0.624988	3.11811	1.03229	1.11849
CAC1412	Methyl methane sulfonate/mytomycin C/UV resistance protein, GSP18 (YCEE) B.subtilis ortholog, TerE family protein	0.694512	0.0468567	0.221353	0.0115368	1.73779	0.924966	0.391614	0.296619	0.322675	0.00374272	0.8415	0.0267421	1.99674	0.0421868	0.187446	0.0396382	1.81352	0.0951101		0.563869	1.45774	0.484235	2.87502	0.846817	1.04358
CAC1413	Similar to C-terminal fragment of toxic anion resistance protein terA	0.697332	0.0469981	0.215059	0.005409	1.88622	1.00269	0.389337	0.299004	0.259471	0.0685334	0.898848	0.0261717	2.38953	0.115036	0.210852	0.0318049	2.33433	0.067076		0.558323	1.20651	0.476535	3.42667	0.980437	1.23757
CAC1414	TerE family protein, ortholog of stress responce protein SCP2 (YCEC) B.subtilis	1.19201	0.0823194	0.419524	0.0183308	2.74329	1.42812	0.584207	0.371287	0.502932	0.0224247	1.35237	0.0533668	3.59021	0.060448	0.412549	0.0647612	3.12509	0.127499		0.490101	1.19882	0.492973	3.01189	0.983376	1.13917
CAC1415	TerC family protein, ortholog of stress responce protein	0.614381	0.0299663	0.323757	0.0198703	1.6093	0.825417	0.336935	0.171993	0.312179	0.0137261	0.70997	0.0587434	1.84938	0.155687	0.268677	0.0469869	1.97921	0.106202		0.548413	0.964236	0.441166	3.01015	0.829871	1.22985
CAC1416	Predicted acetyltransferase	0.86796	0.0378183	0.502917	0.0471069	0.898063	0.112116	0.744565	0.0914604	0.488722	0.0188072	0.83349	0.0248843	0.95388	0.0449892	0.537976	0.0173357	0.996727	0.00408907		0.857834	0.971774	0.928097	1.09899	1.06971	1.10986
CAC1417	Hypothetical protein	3.90169	0.431641	1.66979	0.200912	3.38414	0.176909	2.59083	0.26438	1.88497	0.0840489	3.14564	0.331708	3.16322	0.221617	1.94787	0.0786779	4.05624	0.297828		0.664027	1.12887	0.929522	0.81073	1.16654	1.1986
CAC1418	Nitroreductase family protein	12.1097	0.636294	5.51063	0.520608	9.47001	0.434196	8.73284	1.42922	6.22151	0.0512995	10.0157	0.247983	10.2971	0.906622	7.15398	0.746376	11.8445	0.184858		0.721147	1.129	1.05762	0.850319	1.29821	1.25074
CAC1419	Uncharacterized proteins, homologs of microcin C7 resistance protein MccF	1.09152	0.0406761	0.577432	0.0650333	1.05159	0.0447898	0.894032	0.105103	0.609941	0.0493412	1.03386	0.0566154	1.19748	0.0852526	0.637211	0.0207268	1.24057	0.0320179		0.819067	1.0563	0.983139	1.09707	1.10353	1.1797
CAC1420	Protein with a fusion of two uncharacterized domains, typical for archaea	0.0672299	0.00540125	0.0779879	0.00982194	0.0694172	0.00507864	0.0748947	0.00978112	0.0816483	0.00567836	0.0684341	0.00707926	0.0695323	0.00338925	0.0864613	0.00255258	0	0		1.11401	1.04694	0.985838	1.03425	1.10865	0
CAC1421	Pyruvate-formate lyase-activating enzyme	0	0	0	0	0	0	0.0627122	0.00485128	0.0669642	0.00673858	0	0	0	0	0.0643299	0.0033438	0	0		NC	NC	NC	NC	NC	NC
CAC1422	Uncharacterized CBS domain-containing protein, YUGS B.subtilis ortholog	0	0	0	0	0	0	0	0	0	0	0	0	0	0	0	0	0	0		NC	NC	NC	NC	NC	NC
CAC1423	Predicted dehydrogenase of short-chain alcohol dehydrogenase family, ortholog of YHDF B.subtilis	0	0	0.0628258	0.00328185	0	0	0.0696868	0.011961	0.0723868	0.00879914	0	0	0	0	0.0653221	0.00157493	0	0		NC	1.15218	NC	NC	1.03973	NC
CAC1424	Zn-dependent hydrolase, glyoxylase II family	0.199948	0.00335852	0.256651	0.0511948	0.182215	0.00812944	0.266762	0.0295511	0.226563	0.00547889	0.181111	0.0069757	0.228214	0.00626791	0.253008	0.0136676	0.174418	0.00346146		1.33416	0.882767	0.99394	1.14137	0.985807	0.95721
CAC1425	DUTPase, dut	0.74895	0.0292358	0.744979	0.0931608	1.26168	0.209365	1.41246	0.127095	0.894404	0.0534768	1.29145	0.0124162	0.826769	0.0182487	0.626463	0.0303876	1.67968	0.0882322		1.88592	1.20058	1.0236	1.1039	0.840913	1.3313
CAC1426	Possible transcriptional regulator from leucine-rich protein (LRPR) family	0.096329	0.00143175	0.125362	0.00610889	0.086544	0.0109617	0.0675774	0.00407405	0.114027	0.00486853	0.121854	0.00412713	0.157856	0.00386594	0.12487	0.0159363	0.12464	0.00885243		0.701527	0.909584	1.408	1.63871	0.996076	1.44019
CAC1427	4-aminobutyrate aminotransferase (PLP-dependent)	0.19175	0.0131167	0.250235	0.0101331	0.182261	0.0106047	0.123145	0.0117604	0.284444	0.0108913	0.27425	0.0183104	0.398354	0.0125859	0.26542	0.0258618	0.341083	0.0250894		0.642213	1.13671	1.5047	2.07746	1.06068	1.8714
CAC1428	Hypothetical protein	0.135676	0.015961	0.141601	0.0730184	0.109019	0.0397311	0.115964	0.0428736	0.0995889	0.00418266	0.199892	0.0121372	0.126822	0.0028695	0.0751448	0.00887492	0.338203	0.0344116		0.854711	0.703307	1.83355	0.93474	0.53068	3.10225
CAC1429	UDP-glucose 4-epimerase	5.6372	0.346531	6.02039	1.63791	3.64857	0.261484	3.46935	2.01165	2.72164	0.107658	4.32691	0.0980304	2.98809	0.312507	4.01875	0.973061	5.02731	0.19132		0.615437	0.45207	1.18592	0.530066	0.667523	1.37789
CAC1430	Transcriptional regulators of sugar metabolism (deoR family)	0.338112	0.0124695	0.334104	0.0829001	0.212407	0.019109	0.29062	0.02189	0.35595	0.00594795	0.210464	0.00266757	0.379491	0.00446568	0.325512	0.0449921	0.215363	0.010936		0.859538	1.06539	0.990853	1.12238	0.974284	1.01392
CAC1431	Ribose 5-phosphate isomerase	0.348911	0.0162035	0.315857	0.0778004	0.248567	0.0268897	0.293403	0.0110513	0.364262	0.0139177	0.201809	0.014976	0.408349	0.00946208	0.301496	0.0407791	0.225923	0.0108992		0.840911	1.15325	0.811888	1.17035	0.954533	0.908901
CAC1432	Undecaprenyl pyrophosphate synthase related enzyme	0.0720172	0.00189612	0.0724827	0.0112551	0	0	0.0633911	0.00284484	0.0618831	0.00319948	0	0	0.0768641	0.000686126	0.0645076	0.00130332	0	0		0.880222	0.853764	NC	1.0673	0.889973	NC
CAC1433	Hypothetical protein	0.188295	0.0123733	0.788355	0.191311	0.27964	0.0942842	0.29257	0.0501221	0.574499	0.0161957	0.194635	0.00645977	0.211809	0.0320604	0.332313	0.218991	0.223679	0.0168145		1.55379	0.728731	0.696019	1.12488	0.421527	0.799881
CAC1434	Alkaline phosphatase superfamily protein	0.0941538	0.00691322	0.111476	0.00369236	0.0917078	0.018186	0.0687137	0.00631097	0.0699342	0.00657423	0.0950486	0.00342769	0.0809435	0.0136697	0.0963388	0.00213709	0.0970545	0.00874236		0.729803	0.627346	1.03643	0.859694	0.864208	1.0583
CAC1435	S-adenosylmethionine-dependent methyltransferases	0.227524	0.0277375	0.191965	0.0227602	0.219192	0.00932104	0.22505	0.00698404	0.116719	0.00368984	0.319036	0.0262669	0.201427	0.0270607	0.174002	0.0213981	0.23888	0.0165665		0.989127	0.60802	1.45551	0.885302	0.906424	1.08982
CAC1436	Hypothetical protein	1.55764	0.205051	1.49116	0.621981	1.38527	0.0707881	1.28818	0.16254	0.271874	0.0109509	1.45907	0.0950085	1.12972	0.0553194	1.41298	0.01358	1.14871	0.0434834		0.827007	0.182324	1.05327	0.725271	0.947569	0.82923
CAC1437	Diverged AAA-family ATPase containing protein	0.223071	0.00436682	0.274646	0.0820681	0.24115	0.0296852	0.156929	0.0338222	0.0912799	0.00604417	0.228471	0.0143346	0.20567	0.0130098	0.257165	0.0273775	0.176864	0.00437214		0.703496	0.332355	0.947426	0.921997	0.936352	0.733419
CAC1438	Hypothetical protein	0.070135	0.00508194	0.0849484	0.0164532	0.0863929	0.00365584	0.0755586	0.00286799	0.0632175	0.00230672	0.0800613	0.00327264	0.0795251	0.00659384	0.0790379	0.00403036	0.0733546	0.00116896		1.07733	0.744187	0.926712	1.13388	0.930421	0.849082
CAC1439	Uncharacterized conserved protein	0.193884	0.0208816	0.232986	0.0957221	0.250021	0.0115387	0.212362	0.0144153	0.118913	0.00434218	0.248057	0.00653326	0.226479	0.0169004	0.169535	0.0037952	0.192625	0.00160463		1.09531	0.510385	0.992145	1.16812	0.727663	0.770436
CAC1440	Hypothetical protein	0.249571	0.0379193	0.335985	0.15044	0.365532	0.0383268	0.314268	0.0151532	0.157071	0.0123879	0.346221	0.0112399	0.304152	0.0073438	0.239861	0.0255281	0.256716	0.0167325		1.25923	0.467495	0.94717	1.2187	0.713904	0.702308
CAC1441	Hypothetical protein	0.289803	0.00962127	0.327739	0.10175	0.387598	0.0258721	0.338482	0.0309057	0.180174	0.0181529	0.402577	0.00543575	0.345493	0.0077737	0.242456	0.0219975	0.322922	0.020877		1.16797	0.549749	1.03865	1.19216	0.739785	0.833137
CAC1442	Hypothetical protein	0.0654419	0.00106864	0.0783325	0.010027	0.0649199	0.00787007	0	0	0.0635561	0.00506089	0.0670531	0.000389484	0.0740209	0.00226945	0.0680629	0.00162236	0	0		0	0.811363	1.03286	1.13109	0.868897	0
CAC1443	Hypothetical protein	0	0	0	0	0	0	0	0	0	0	0	0	0	0	0.0669654	0.0258596	0	0		NC	NC	NC	NC	NC	NC
CAC1444	Uncharacterized conserved membrane protein, similar to MDR (VANZ) ORF of Enterococcus	0.126803	0.00627763	0.0946041	0.0043735	0.173017	0.0357386	0.196451	0.0326554	0.0877668	0.00273679	0.172627	0.00767907	0.148251	0.00635507	0.0992037	0.00637241	0.253637	0.0102264		1.54925	0.927728	0.997747	1.16914	1.04862	1.46597
CAC1445	Hypothetical protein	0	0	0	0	0	0	0	0	0	0	0.0634018	0.00105455	0	0	0	0	0	0		NC	NC	NC	NC	NC	NC
CAC1446	Hypothetical protein	0	0	0	0	0	0	0	0	0	0	0	0	0	0	0	0	0	0		NC	NC	NC	NC	NC	NC
CAC1447	MDR-type permease, probably tetracycline resistance protein	0.0735746	0.00523431	0	0	0.063996	0.00758105	0.0849237	0.00751883	0	0	0.07451	0.00473133	0.067756	0.00413585	0.0643625	0.00274432	0.0628885	0.00174766		1.15425	NC	1.16429	0.920916	NC	0.982695
CAC1448	tetracycline resistance protein, tetQ family, GTPase	0.172624	0.020475	0.0982737	0.0123454	0.165535	0.0202099	0.324265	0.0653716	0.13813	0.00769708	0.18364	0.00654532	0.180099	0.0222488	0.136917	0.00263675	0.161607	0.00580651		1.87844	1.40556	1.10937	1.0433	1.39323	0.976271
CAC1449	Hypothetical protein	0.603105	0.0703574	0.43796	0.0251605	0.419879	0.0273831	0.633152	0.0291248	0.334631	0.0104239	0.6057	0.0418103	0.576148	0.0145598	0.394899	0.0353437	0.453464	0.0048258		1.04982	0.764068	1.44256	0.955302	0.901678	1.07999
CAC1450	Predicted alpha/beta superfamily hydrolase	0.910168	0.112541	0.742352	0.0367598	0.825689	0.0682169	1.01365	0.0326225	0.588279	0.0147936	0.823048	0.0275592	0.89148	0.0453838	0.611271	0.0844565	0.867552	0.0420409		1.1137	0.792453	0.996802	0.979468	0.823424	1.0507
CAC1451	AraC-type DNA-binding domain-containing protein	0.253961	0.0112733	0.280147	0.0438442	0.234206	0.0240755	0.283744	0.0457659	0.250728	0.00403944	0.216816	0.0155494	0.247673	0.0104916	0.329041	0.0034377	0.204036	0.00292844		1.11727	0.894987	0.925748	0.975239	1.17453	0.871179
CAC1452	MDR-type permease	0.426758	0.0201768	0.292243	0.0504632	0.350352	0.0904812	0.388414	0.0141403	0.0896469	0.00958057	0.227724	0.0106395	0.400091	0.0295165	0.202485	0.010035	0.244017	0.0156473		0.910149	0.306755	0.649985	0.937513	0.692866	0.696492
CAC1453	Ribose ABC transporter (ribose-binding periplasmic component)	0.587041	0.126374	0.310059	0.106898	0.50453	0.0452871	0.319019	0.0421915	0.113276	0.0053402	0.471592	0.0115077	0.247792	0.0121325	0.260914	0.0324248	0.431707	0.0410734		0.543435	0.365336	0.934715	0.422103	0.841498	0.855661
CAC1454	Membrane associated histidine kinase-like ATPase	0.644173	0.132626	0.570967	0.319117	0.882531	0.152274	0.526715	0.016518	0.126312	0.00498549	0.680911	0.0640004	0.303088	0.0409585	0.393415	0.143044	0.513225	0.078732		0.817662	0.221225	0.771544	0.470507	0.689033	0.581537
CAC1455	Two-component system regulator (CheY domain and HTH-like DNA-binding domain)	1.68808	0.277532	1.68099	0.882959	2.05143	0.392513	1.15844	0.12863	0.360395	0.00370983	1.39929	0.0314448	0.790232	0.105888	1.10722	0.379385	1.21634	0.195356		0.68625	0.214395	0.682105	0.468126	0.658674	0.592924
CAC1456	Sugar-binding periplasmic protein	0.469496	0.044862	0.425507	0.209072	0.623256	0.117574	0.284422	0.041501	0.124182	0.00868589	0.409223	0.0184922	0.25913	0.0190748	0.288846	0.0733789	0.418013	0.00796607		0.605804	0.291844	0.656589	0.551932	0.678828	0.670693
CAC1457	PTS system, fructose(mannose)-specific IIA component	0.0717981	0.00574385	0.072351	0.00344707	0.0821731	0.00613816	0.0744135	0.00269013	0	0	0.0750872	0.00128287	0	0	0.0619415	0.00823213	0.0658329	0.00153582		1.03643	0	0.913769	0	0.856125	0.801149
CAC1458	PTS system, fructose(mannose)-specific IIB	0	0	0.064818	0.00619663	0.0649491	0.0069865	0	0	0	0	0.0631159	0.00343416	0	0	0	0	0	0		NC	0	0.971774	NC	0	0
CAC1459	PTS system, fructose(mannose)-specific IIC	0.126022	0.0120211	0.116865	0.0136432	0.153676	0.0214095	0.140309	0.0295027	0.0928148	0.0269853	0.118592	0.00718311	0.10212	0.0105224	0.100364	0.0195626	0.144624	0.00533278		1.11337	0.794205	0.771699	0.810332	0.8588	0.941097
CAC1460	PTS system, fructose(mannose)-specific IID	0.0730872	0.00341233	0.0757514	0.00559301	0.0816429	0.00607855	0.0730241	0.000905376	0	0	0.069118	0.00188624	0.0654472	0.00151328	0.0687036	0.00669398	0.0731958	0.00444652		0.999136	0	0.846589	0.895467	0.906962	0.896536
CAC1461	Predicted membrane protein	0.0627191	0.00288236	0.0668463	0.00483646	0.0640564	0.0114223	0	0	0	0	0.0626642	0.00215143	0	0	0	0	0	0		0	0	0.978266	0	0	0
CAC1462	Levanase/invertase	0.0695126	0.00914055	0.0688045	0.0161737	0.0858008	0.0168057	0.0658055	0.000932884	0	0	0.0707654	0.00372185	0	0	0	0	0.0778139	0.0012409		0.94667	0	0.824764	0	0	0.906913
CAC1463	Predicted transcriptional regulator	0.125745	0.00926758	0.116882	0.0125515	0.148444	0.015985	0.125161	0.00856062	0.0778856	0.00764975	0.105388	0.00534571	0.117025	0.00651377	0.0922005	0.00214599	0.134495	0.00811318		0.995358	0.666358	0.709948	0.930654	0.788831	0.90603
CAC1464	UVRA-like protein, probably involved in MDR transport	0	0	0	0	0	0	0	0	0	0	0	0	0	0	0.0880836	0.00628844	0	0		NC	NC	NC	NC	NC	NC
CAC1465	Transcriptional regulator, MarR/EmrR family	0.614555	0.0395648	0.510319	0.0299101	0.701825	0.0854106	0.832574	0.0503864	0.385457	0.0326672	0.776652	0.0309939	0.628045	0.0212377	0.605941	0.0476713	0.688184	0.0260602		1.35476	0.755325	1.10662	1.02195	1.18738	0.980564
CAC1466	Hypothetical protein	0.0891974	0.0100816	0.0756324	0.00668247	0.0816515	0.00916497	0.0697486	0.00679865	0.0671223	0.00352029	0.0883918	0.000542778	0.0711292	0.0022602	0.0647741	0.00359591	0.081445	0.00422065		0.781958	0.88748	1.08255	0.797436	0.856434	0.99747
CAC1467	Transcriptional regulator, Lrp family	1.83212	0.063167	1.13475	0.131285	2.08178	0.223591	1.19118	0.154002	1.13962	0.0256152	1.58183	0.047486	0.999002	0.0105015	1.21405	0.0989003	1.47555	0.0334143		0.650168	1.0043	0.759845	0.545272	1.06989	0.708795
CAC1468	Predicted acetyltransferase	2.40925	0.0417279	1.40694	0.138558	2.89833	0.425629	2.06625	0.233294	0.994108	0.0250395	1.99143	0.0424951	1.84996	0.0665945	1.30608	0.0878086	2.01135	0.0470202		0.857633	0.706574	0.687098	0.767861	0.928311	0.69397
CAC1469	Iron-dependent transcription repressor	1.40205	0.0329191	0.871184	0.112466	1.78842	0.230284	1.3056	0.111762	0.503134	0.0226823	1.17233	0.0317665	1.22774	0.0982514	0.723854	0.0562872	1.13383	0.0774779		0.931207	0.577529	0.655511	0.875674	0.830885	0.633982
CAC1470	2-Hydroxy-6-Oxo-6-Phenylhexa-2,4-Dienoate hydrolase	1.14902	0.121907	1.14017	0.180858	0.248688	0.0321625	1.23541	0.18518	1.74156	0.07359	0.499657	0.0109247	1.59249	0.16084	1.89699	0.260817	0.467329	0.0246915		1.07519	1.52745	2.00917	1.38595	1.66378	1.87918
CAC1471	Ketopantoate reductase	0.233993	0.0108074	0.244988	0.0316619	0.0947913	0.0242995	0.249211	0.0301872	0.235807	0.00948872	0.121557	0.00524336	0.333755	0.0030209	0.300178	0.0569766	0.127108	0.00156744		1.06504	0.962528	1.28236	1.42635	1.22528	1.34093
CAC1472	Amino acid permease	2.07513	0.10052	2.24279	0.985891	2.18122	0.56952	1.36696	0.246711	2.88126	0.0432043	2.85668	0.223364	3.56254	0.114245	1.86386	0.234125	3.8096	0.220456		0.658732	1.28468	1.30967	1.71678	0.831047	1.74654
CAC1473	Proline/glycine betaine ABC-type transport system, permease component	0	0	0	0	0	0	0	0	0	0	0	0	0	0	0	0	0	0		NC	NC	NC	NC	NC	NC
CAC1474	Proline/glycine betaine ABC transport system, periplasmic component	0	0	0	0	0.0680326	0.0164119	0.0670003	0.00291072	0.0670922	0.00325269	0	0	0.063451	0.00178347	0	0	0	0		NC	NC	0	NC	NC	0
CAC1475	Proline/glycine betaine ABC transport system, ATPase component	0.0758068	0.00105149	0.0790664	0.00457966	0.0833181	0.0182636	0.0814701	0.00416172	0.0764858	0.00106021	0.0736575	0.00341519	0.0786324	0.00240046	0.0782601	0.00441976	0.0688065	0.00185768		1.07471	0.967361	0.884052	1.03727	0.989801	0.82583
CAC1476	Proline/glycine betaine ABC-type transport system, permease component	0	0	0	0	0.064975	0.00505634	0.0621633	0.00324957	0.0627824	0.00203731	0	0	0	0	0	0	0	0		NC	NC	0	NC	NC	0
CAC1477	Hypothetical protein	0	0	0	0	0	0	0	0	0	0	0	0	0	0	0	0	0	0		NC	NC	NC	NC	NC	NC
CAC1478	Ribosomal protein S4	0.0992658	0.0015257	0.151986	0.00606825	0.305929	0.291772	0.17564	0.014502	0.460132	0.0190719	0.117893	0.00376927	0.119855	0.00775632	0.142665	0.0177223	0.110181	0.00925476		1.76939	3.02747	0.385359	1.20741	0.938675	0.360153
CAC1479	Branched-chain-amino-acid transaminase (ilvE)	10.783	0.481583	15.8487	2.34868	10.6616	0.724167	12.6157	0.74241	8.6873	0.151357	7.9386	0.25419	12.2699	0.640328	13.6929	0.796249	10.4381	0.488506		1.16996	0.54814	0.744598	1.13789	0.863978	0.979035
CAC1480	Predicted dehydrogenase	2.66809	0.230611	2.50312	0.13724	2.66853	0.106589	2.89206	0.271334	2.07234	0.102273	1.86267	0.112158	2.26032	0.0588016	2.12231	0.0516517	3.40651	0.0621619		1.08394	0.8279	0.698016	0.847167	0.847866	1.27655
CAC1481	Transcriptional regulator, LysR family	0.413502	0.0114642	0.313901	0.026117	0.437166	0.0688634	0.576122	0.0615915	0.33478	0.014708	0.343699	0.0341523	0.458901	0.00571386	0.328077	0.021103	0.418713	0.0151685		1.39328	1.06651	0.786198	1.10979	1.04516	0.957788
CAC1482	Uncharacterized membrane protein,ortholog of YDFK B.subtilis	0.258689	0.00833864	0.338889	0.0619409	0.232956	0.0307177	0.311102	0.0506397	0.213892	0.0106391	0.189561	0.000856988	0.341994	0.0153278	0.327591	0.0448268	0.244129	0.00936379		1.20261	0.631156	0.813717	1.32203	0.966664	1.04796
CAC1483	Predicted transcriptional regulator	0.0935902	0.00749284	0.0949372	0.0225458	0.0840426	0.00642108	0.0951505	0.0119585	0	0	0.0858016	0.0134225	0.10062	0.0109248	0.0968597	0.0277401	0.0872287	0.0113882		1.01667	0	1.02093	1.07511	1.02025	1.03791
CAC1484	Nitroreductase family protein	0.161812	0.00225455	0.183968	0.0173339	0.162631	0.00787168	0.223228	0.0337544	0.165764	0.00704923	0.154104	0.00795965	0.197066	0.00492023	0.164623	0.00991468	0.17458	0.012479		1.37955	0.901048	0.947568	1.21787	0.894842	1.07348
CAC1485	Glycosyltransferase, involved in cell wall biogenesis	0.0642858	0.00218648	0.0796574	0.00123359	0.0701987	0.00592451	0.11833	0.0205679	0.0821981	0.00361952	0.0734919	0.000960406	0.118897	0.00446247	0.068658	0.000775476	0.127116	0.00430789		1.84069	1.0319	1.04691	1.84951	0.861916	1.81081
CAC1486	Uncharacterized protein, ortholog of YKUS B.subtilis	0.110718	0.00718837	0.22467	0.0543009	0.161521	0.0319649	0.365184	0.106262	0.350944	0.00974576	0.15307	0.00764984	0.36373	0.0128572	0.13881	0.0143186	0.314288	0.0389051		3.29834	1.56204	0.947678	3.2852	0.617843	1.9458
CAC1487	Uncharacterized protein, similar to TlpA of B.subtilis	0	0	0	0	0	0	0	0	0	0	0	0	0	0	0	0	0	0		NC	NC	NC	NC	NC	NC
CAC1488	Glycosyltransferase involved in cell wall biogenesis	3.73127	0.219324	4.38496	1.63651	3.85714	0.596063	4.43104	0.408794	2.61713	0.0653404	3.08933	0.23136	5.74215	0.336458	5.62	0.917828	3.91693	0.526883		1.18754	0.596841	0.800936	1.53893	1.28165	1.0155
CAC1489	Protein of phosphatidic acid phosphatase family, YNBD E.coli ortholog	0.768028	0.0494444	0.989141	0.388151	0.953177	0.191715	0.87146	0.0380046	0.571917	0.0564127	0.84829	0.0680759	1.04158	0.0339274	1.38349	0.263311	0.936064	0.140867		1.13467	0.578195	0.88996	1.35617	1.39868	0.982046
CAC1490	Hypothetical protein	0.254829	0.040607	0.181332	0.00944665	0.178578	0.0123923	0.285825	0.016695	0.132779	0.0111726	0.18211	0.0109462	0.272604	0.0320207	0.176513	0.0121535	0.162992	0.0108145		1.12164	0.732244	1.01978	1.06975	0.973426	0.912724
CAC1491	Predicted ATPase	1.55907	0.114062	0.853054	0.114378	1.11343	0.028309	1.71844	0.297251	0.81791	0.0729967	1.09269	0.0499785	1.41535	0.0251593	0.920509	0.0586841	1.06674	0.0304608		1.10222	0.958803	0.981377	0.907816	1.07908	0.958073
CAC1492	Uncharacterized protein, YhhW/pirin family	0.0822448	0.00361086	0	0	0.0734655	0.000710753	0.0887085	0.015184	0.0652623	0.00175349	0.0737229	0.00198844	0.0778251	0.00283677	0	0	0.0740439	0.00224679		1.07859	NC	1.0035	0.946261	NC	1.00787
CAC1493	Zn-finger DNA-binding domain	0.190892	0.0130582	0.142913	0.00543612	0.14923	0.0213141	0.167292	0.00856095	0.0841779	0.00529748	0.149232	0.004116	0.176828	0.00613347	0.139489	0.00772339	0.130635	0.00378871		0.876369	0.589013	1.00001	0.926326	0.976041	0.875399
CAC1494	Hypothetical protein, CF-32 family	0.74468	0.0172923	0.508753	0.0319042	0.620778	0.0719982	0.576834	0.0363014	0.270146	0.00866027	0.518253	0.0195579	0.60236	0.0419814	0.480526	0.0426638	0.504193	0.0402864		0.774606	0.530996	0.834844	0.808884	0.944517	0.812195
CAC1495	Enzyme of dihydrofolate reductase family, ortholog YWFD B.subtilis	3.19472	0.313984	2.42078	0.310112	2.52315	0.308851	2.43753	0.17698	1.3345	0.0387634	2.07427	0.0534118	2.4332	0.0280045	2.15091	0.145784	2.00264	0.115887		0.762986	0.55127	0.822094	0.76163	0.888519	0.793706
CAC1496	Uncharacterized protein, homolog of YCGL B.subtilis	1.13808	0.0413532	0.905431	0.0966036	0.838774	0.0261807	0.802693	0.0548512	1.1919	0.00447178	0.761247	0.0391787	1.01561	0.0308791	1.04463	0.0320646	0.88847	0.0399007		0.705307	1.31639	0.907572	0.892394	1.15373	1.05925
CAC1497	Uncharacterized protein, homolog of YCGL B.subtilis	0.172044	0.00827394	0.166243	0.0157791	0.155067	0.00909824	0.161526	0.00390605	0.213774	0.00567976	0.136325	0.00157174	0.171927	0.00489074	0.169411	0.007659	0.175029	0.00495189		0.93886	1.28592	0.879138	0.999319	1.01906	1.12873
CAC1498	Predicted flavoprotein	0	0	0	0	0.070709	0.0235274	0.0760444	0.0143716	0.087606	0.0122874	0	0	0	0	0.0624232	0.00354518	0	0		NC	NC	0	NC	NC	0
CAC1499	A/G-specific DNA glycosylase	0.31491	0.0193439	0.45767	0.0872878	0.251153	0.0108717	0.363005	0.0101938	0.383639	0.0196872	0.297273	0.0206114	0.33216	0.00540727	0.458962	0.0248659	0.185022	0.0107348		1.15273	0.838244	1.18363	1.05478	1.00282	0.736689
CAC1500	Predicted membrane protein	0.0858184	0.000260977	0.0947379	0.00811009	0.0788293	0.00473658	0.0996774	0.0167121	0.0939362	0.00168319	0.0855881	0.00464516	0.0894855	0.000958366	0.0913734	0.00264841	0.0676188	0.00267414		1.16149	0.991538	1.08574	1.04273	0.964486	0.857787
CAC1501	DNA-methyltransferase (cytosine-specific), ortholog of BSP6I Bsubtilis	0.541567	0.0738408	0.41308	0.0311298	0.627997	0.0778056	0.674997	0.0774535	0.718461	0.0237613	0.74175	0.0172255	0.522837	0.0118378	0.377709	0.0129353	0.664505	0.0523888		1.24638	1.73928	1.18114	0.965415	0.914372	1.05813
CAC1502	Hypothetical protein	0	0	0	0	0	0	0	0	0	0	0	0	0	0	0	0	0	0		NC	NC	NC	NC	NC	NC
CAC1503	Hypothetical protein	1.45048	0.0449742	1.40812	0.208167	1.33804	0.169011	1.5891	0.111111	1.50999	0.0525478	1.20204	0.0614506	1.36173	0.063059	1.20678	0.0587344	1.27968	0.0543478		1.09557	1.07234	0.898353	0.938812	0.85701	0.956382
CAC1504	MDR-type permease	0.166023	0.00807502	0.237035	0.0550682	0.132861	0.0132109	0.185416	0.0326253	0.29493	0.0110279	0.126589	0.00357173	0.178081	0.00897749	0.286805	0.00686061	0.123428	0.00497113		1.11681	1.24424	0.952788	1.07263	1.20996	0.928996
CAC1505	Hypothetical protein	0.188664	0.00584976	0.283775	0.0617186	0.153212	0.0214278	0.197448	0.0141946	0.345541	0.0121261	0.146921	0.00311949	0.20317	0.00299129	0.359331	0.035337	0.147657	0.00352461		1.04656	1.21766	0.958939	1.07688	1.26625	0.963744
CAC1506	Response regulator (CheY-like receiver domain and a HTH)	0.457301	0.0276562	0.3969	0.0329683	0.338706	0.029922	0.288531	0.0246529	0.354512	0.016686	0.319489	0.000383578	0.354075	0.00462998	0.441545	0.0165118	0.311222	0.0064819		0.630944	0.893203	0.943263	0.774273	1.11248	0.918855
CAC1507	Sensory transduction histidine kinase (with HAMP domain)	0.138288	0.00629284	0.125917	0.0146611	0.112941	0.0151467	0.0806528	0.0144294	0.0789102	0.0122036	0.105971	0.0095245	0.103862	0.00486226	0.154888	0.0149869	0.105809	0.00108304		0.583225	0.626686	0.938292	0.751054	1.23008	0.936855
CAC1508	Hypothetical protein	0	0	0	0	0	0	0	0	0	0	0	0	0	0	0	0	0	0		NC	NC	NC	NC	NC	NC
CAC1509	Specialized sigma subunit of RNA polymerase	0.15021	0.0113929	0.150711	0.00459611	0.129858	0.0168701	0.116179	0.0146947	0.299996	0.011133	0.12328	0.0134919	0.117824	0.00506187	0.155493	0.00632321	0.13918	0.00494441		0.773444	1.99054	0.949343	0.784393	1.03173	1.07178
CAC1510	Hypothetical protein	0.178338	0.00407662	0.218434	0.0231231	0.194592	0.0110575	0.134634	0.0309539	0.383139	0.0761619	0.138867	0.00892769	0.156574	0.0150175	0.199131	0.0121374	0.177413	0.00873436		0.754937	1.75402	0.713634	0.877964	0.911627	0.91172
CAC1511	FNR-like catabolite gene activator (c-AMP binding domain)	0.368598	0.0206993	0.330395	0.0215161	0.375118	0.0422467	0.362181	0.0380924	0.380234	0.0104601	0.472433	0.0144634	0.340046	0.00588864	0.276606	0.00739307	0.432202	0.00264562		0.98259	1.15085	1.25943	0.922538	0.837197	1.15218
CAC1512	Formate/nitrite family of transporter	0	0	0	0	0	0	0	0	0	0	0	0	0	0	0	0	0	0		NC	NC	NC	NC	NC	NC
CAC1513	Anaerobic sulfite reductase (Fe-S subunit)	0.0668087	0.00569059	0.0624516	0.00392444	0	0	0.0636675	0.0111944	0.0695623	0.0140931	0.0692035	0.00807956	0	0	0	0	0	0		0.952981	1.11386	NC	0	0	NC
CAC1514	Anaerobic sulfite reductase, B subunit	0.112119	0.00430242	0.0952193	0.00649768	0.0981783	0.00252036	0.121748	0.0163695	0.115454	0.0105548	0.093372	0.00166315	0.0990773	0.00531808	0.090567	0.0033649	0.100536	0.0039123		1.08588	1.21251	0.951045	0.883678	0.951141	1.02402
CAC1515	Anaerobic sulfite reduction protein C, reductase	0.180492	0.011383	0.145879	0.00326008	0.145456	9.90036e-05	0.179831	0.0173504	0.165587	0.00220414	0.14956	0.00795443	0.16724	0.00357319	0.131153	0.00733738	0.172161	0.00590582		0.996337	1.13509	1.02821	0.926581	0.899051	1.18359
CAC1516	Response regulator (CheY-like receiver domain and HTH DNA-binding domain)	0.191881	0.0210071	0.172868	0.0196832	0.181261	0.0131653	0.258215	0.0283661	0.117909	0.0119454	0.166264	0.00555504	0.228372	0.011054	0.166461	0.0138254	0.197974	0.00381714		1.3457	0.682075	0.917267	1.19018	0.962939	1.09221
CAC1517	Membrane associated sensory transduction histidine kinase	0.716207	0.0192	0.618112	0.0657294	0.658532	0.027742	0.917679	0.113569	0.418577	0.0361405	0.596315	0.0202489	0.798512	0.0341255	0.579364	0.0838367	1.06087	0.0270432		1.2813	0.677186	0.905522	1.11492	0.937312	1.61097
CAC1518	ABC-type transport system, ATPase component	0.0910874	0.00205991	0.0986729	0.0101093	0.0927494	0.00593237	0.123646	0.0106955	0.072934	0.00230829	0.102887	0.00227414	0.104943	0.000522517	0.089764	0.00185652	0.129408	0.00507153		1.35744	0.739149	1.10931	1.15211	0.909713	1.39524
CAC1519	Predicted permease	0.359144	0.0405266	0.362601	0.0419811	0.438905	0.0579795	0.491828	0.0921578	0.374445	0.030618	0.406177	0.0231767	0.445945	0.0126468	0.323782	0.0220069	0.643249	0.0268799		1.36944	1.03266	0.925432	1.24169	0.892942	1.46558
CAC1520	Hypothetical protein	0	0	0	0	0	0	0	0	0	0	0	0	0	0	0	0	0	0		NC	NC	NC	NC	NC	NC
CAC1521	Uncharacterized membrane protein, yetF/ydfS/ykjA/yrbG/ydfR B.subtilis ortholog	0.0788118	0.00260976	0.074648	0.00427273	0.0873194	0.00614354	0.096116	0.0154631	0.0772196	0.011257	0.0791752	0.00237963	0.087624	0.0060502	0.0750763	0.00581308	0.0804905	0.00347399		1.21956	1.03445	0.906731	1.11181	1.00574	0.921794
CAC1522	Small acid-soluble spore protein	0.0683041	0.00357786	0.0714451	0.00247689	0.0662686	0.00232198	0.0760822	0.00373864	0.0764291	0.00312859	0.0677672	0.0012166	0.0727642	0.0039962	0.0688837	0.00505041	0.0624844	0.000819222		1.11387	1.06976	1.02261	1.0653	0.96415	0.942897
CAC1523	Fructokinase	0.665536	0.0522199	0.979749	0.266441	1.20014	0.0806265	1.44778	0.145485	1.22276	0.0642069	1.21119	0.0401126	1.11308	0.100634	0.620564	0.184839	1.04914	0.137942		2.17535	1.24804	1.00921	1.67246	0.633391	0.874183
CAC1524	Methyl-accepting chemotaxis-like domain (chemotaxis sensory transducer)	0.073502	0.000358413	0.0797749	0.000812178	0.0820431	0.00451191	0.597956	0.208137	0.0985555	0.00217522	0.0825564	0.00146263	0.139954	0.00512268	0.0735217	0.00598172	0.0977413	0.000343896		8.13524	1.23542	1.00626	1.90408	0.921615	1.19134
CAC1525	Uncharacterized protein, homolog of PHNB E.coli	0.074834	0.00421601	0.0793963	0.00377144	0.0838801	0.00572114	0.652617	0.227085	0.0868556	0.00437116	0.084584	0.00289638	0.161022	0.00318428	0.0685027	0.00564254	0.100417	0.00239926		8.72087	1.09395	1.00839	2.15173	0.862794	1.19715
CAC1526	Amidase, related to GSP of E.coli	0.077189	0.00204815	0.0675622	0.00462981	0.105453	0.0390651	0.0666002	0.00515343	0.0655871	0.00407671	0.0667677	0.00390158	0.275234	0.0173635	0.0779007	0.00281731	0.0646268	0.00397943		0.86282	0.970765	0.633153	3.56572	1.15302	0.612852
CAC1527	Spore germination protein GerKB	0	0	0	0	0	0	0	0	0	0	0	0	0	0	0	0	0	0		NC	NC	NC	NC	NC	NC
CAC1528	Predicted membrane protein	0	0	0	0	0	0	0	0	0	0	0	0	0	0	0	0	0	0		NC	NC	NC	NC	NC	NC
CAC1529	Beta-xylosidase, family 43 glycosyl hydrolase	0.0749506	0.00207732	0	0	0.0997351	0.0109324	0.0783858	0.00507862	0	0	0.079241	0.00247828	0.0631077	0.00319425	0	0	0.0981963	0.00456288		1.04583	NC	0.794515	0.84199	NC	0.984571
CAC1530	Sugar-proton symporter	0.0831997	0.00301796	0	0	0.122996	0.022092	0.0836065	0.00676015	0	0	0.0903442	0.00368122	0.0655755	0.00448221	0	0	0.119532	0.00382994		1.00489	NC	0.734532	0.788171	NC	0.971842
CAC1531	Uncharacterized conserved protein	0.183052	0.026398	0.119946	0.0435925	0.398984	0.100674	0.182648	0.00589993	0.0850717	0.017593	0.222905	0.0156253	0.114848	0.00942012	0.0956931	0.0214199	0.35348	0.030741		0.997794	0.709252	0.558681	0.627404	0.797804	0.885951
CAC1532	Protein containing ChW-repeats	1.9785	0.084288	1.84373	0.994273	0.973062	0.446711	0.442398	0.252367	0.801886	0.0288475	1.07325	0.105159	0.14938	0.00455367	1.17392	0.0314231	1.31047	0.0436012		0.223603	0.434926	1.10296	0.0755016	0.636707	1.34675
CAC1533	Hypothetical protein	0.17888	0.0116009	0.358894	0.0830084	0.145387	0.052712	0.0837264	0.0113281	0.145262	0.00731501	0.121	0.00316595	0	0	0.259196	0.00717504	0.154747	0.00619542		0.468059	0.404749	0.832265	0	0.722208	1.06438
CAC1534	Predicted permease	0.17801	0.00268562	0.167667	0.013054	0.155374	0.0251767	0.187285	0.0182133	0.157968	0.0109051	0.162747	0.000799211	0.191844	0.00981185	0.11033	0.00555201	0.184858	0.00202698		1.0521	0.942149	1.04745	1.07771	0.658031	1.18976
CAC1535	ABC transporter, ATPase component	0.127245	0.00120821	0.116255	0.0102555	0.125704	0.0141207	0.139226	0.0182684	0.10891	0.00476123	0.123563	0.00393039	0.127737	0.00166768	0.0880926	0.00169798	0.136398	0.000971738		1.09415	0.936819	0.98297	1.00387	0.757754	1.08507
CAC1536	Transcriptional regulator, AcrR family	0.18237	0.00408873	0.161556	0.0155576	0.153879	0.0171533	0.195292	0.0221078	0.157192	0.00540009	0.158423	0.00250584	0.184339	0.00410621	0.117787	0.0011149	0.170336	0.00495109		1.07086	0.97299	1.02953	1.0108	0.729076	1.10695
CAC1537	Uncharacterized conserved protein	0.089212	0.00306746	0.0795434	0.00468099	0.116485	0.0354025	0.0813089	0.00340277	0.0825031	0.00149799	0.126891	0.0276597	0.0685877	0.000733904	0.0723051	0.00397272	0.0989693	0.0046158		0.911413	1.03721	1.08933	0.768817	0.909002	0.849632
CAC1538	Predicted permease, YCXC B.subtilis ortholog	0.413261	0.0467026	0.233847	0.0072505	0.266818	0.0108937	0.394666	0.0315537	0.213333	0.00646121	0.282936	0.0185374	0.39245	0.0166943	0.25271	0.0154054	0.316762	0.0233335		0.955004	0.912276	1.06041	0.949641	1.08067	1.18718
CAC1539	Gamma-glutamylcysteine synthetase	1.66328	0.0278956	1.359	0.201566	2.13346	0.31126	2.82716	0.20733	2.38679	0.034457	2.49839	0.10425	2.00736	0.0238562	1.43971	0.0752563	3.50133	0.0504271		1.69975	1.75629	1.17105	1.20687	1.05939	1.64115
CAC1540	Uncharacterized ATP-grasp enzyme	0.6742	0.011823	0.627455	0.0365294	0.933403	0.105477	0.973196	0.0367764	0.886245	0.0612987	1.0316	0.0449037	0.757956	0.0484083	0.521568	0.0206701	1.17745	0.0437373		1.44348	1.41244	1.1052	1.12423	0.831243	1.26146
CAC1541	Hypothetical protein, CF-36 family	0	0	0.0717976	0.00221986	0	0	0	0	0.0715387	0.00567526	0.0698562	0.00112968	0	0	0	0	0	0		NC	0.996394	NC	NC	0	NC
CAC1542	Predicted membrane protein	1.4648	0.242033	2.85067	0.878401	1.25771	0.457856	0.789132	0.228283	2.49752	0.0782862	1.60903	0.0431259	1.22283	0.0787473	1.99235	0.327181	0.672913	0.0471259		0.538729	0.876119	1.27933	0.834808	0.698907	0.53503
CAC1543	Lactate dehydrogenase	1.00889	0.0342963	1.43931	0.165438	0.691643	0.0377212	0.51617	0.10821	1.1332	0.0274646	0.796627	0.0141624	0.624312	0.0404415	1.75543	0.23357	0.533635	0.0407725		0.511621	0.787323	1.15179	0.61881	1.21964	0.771548
CAC1544	Cytidine deaminase, cdd	10.8763	0.281826	12.1063	0.48896	6.92936	1.49507	3.66636	1.50969	7.48881	0.116354	7.92624	0.0147618	4.30284	0.177502	12.6108	0.982392	5.90476	0.260359		0.337097	0.61859	1.14386	0.395616	1.04167	0.852137
CAC1545	Deoxyribose-phosphate aldolase	6.71188	0.127183	6.62005	0.363893	4.51447	0.940971	2.27347	1.01308	4.47582	0.0585456	4.76775	0.0715061	2.45753	0.0273486	6.79286	0.555169	3.75336	0.217009		0.338724	0.6761	1.05611	0.366147	1.0261	0.831406
CAC1546	Pyrimidine-nucleoside phosphorylase	2.70285	0.109006	3.14374	0.100157	2.1936	0.374545	1.32943	0.576191	2.13108	0.0754487	2.34759	0.070926	1.26214	0.00613382	3.33555	0.321727	2.32124	0.076195		0.49186	0.677882	1.0702	0.466965	1.06102	1.05819
CAC1547	Thioredoxin, trx	0	0	0.231975	0.0123225	0	0	0	0	1.80879	0.0510988	0	0	0.0862201	0.00494946	0.33574	0.0540115	0.0636151	0.00228064		NC	7.79735	NC	NC	1.44731	NC
CAC1548	Thioredoxin reductase	0.128729	0.00421569	0.996732	0.0711704	0.128527	0.00708321	0.104459	0.0068746	9.4418	0.0708964	0.132112	0.00873604	0.257838	0.0140541	1.92589	0.457768	0.132703	0.00393554		0.811463	9.47276	1.02789	2.00296	1.9322	1.03249
CAC1549	Glutathione peroxidase	0.118911	0.00214063	0.687055	0.0677466	0.126153	0.0125574	0.131392	0.00428736	6.27813	0.415377	0.111062	0.00303074	0.188873	0.0055542	1.15027	0.302388	0.13445	0.00705865		1.10496	9.13774	0.880373	1.58835	1.6742	1.06576
CAC1550	Methionine sulfoxide reductase C-terminal domain related protein, YPPQ ortholog	0.0698976	0.00728787	0.0801222	0.00233586	0.0764956	0.002559	0.0668735	0.00360738	0.13411	0.00869787	0.0720869	0.00261973	0.0642673	0.00105018	0.0792381	0.00219539	0.073346	0.0048365		0.956736	1.67381	0.942368	0.919449	0.988965	0.958827
CAC1551	Nitroreductase family protein	11.67	0.604293	10.0225	2.42075	12.0625	2.73688	11.7267	2.68735	11.4145	1.05545	12.8099	1.86388	7.49699	0.320757	7.91837	1.67293	9.6591	1.48166		1.00486	1.13888	1.06196	0.642416	0.790057	0.800755
CAC1552	Response regulator (CheY-like receiver domain and HTH DNA-binding domain)	1.02892	0.0718735	0.907432	0.0612802	2.32122	0.734512	0.845973	0.194773	0.712775	0.0543686	1.59863	0.151801	0.83251	0.0477411	0.917466	0.05959	1.76474	0.0991846		0.822197	0.785485	0.688701	0.809112	1.01106	0.760261
CAC1553	Membrane associated sensory transduction histidine kinase (with HAMP domain)	0.10038	0.00507525	0.0980815	0.00735444	0.15504	0.0339738	0.0903527	0.0191386	0.0754784	0.00219062	0.131125	0.00457119	0.088774	0.000986281	0.0979312	0.0091799	0.128873	0.00155123		0.900107	0.769547	0.84575	0.88438	0.998467	0.831226
CAC1554	Heavy-metal-associated domain (N-terminus) and membrane-bounded cytochrome biogenesis cycZ-like domain, possible membrane copper tolerance protein	0.297257	0.0048388	0.3803	0.0436792	2.52218	1.66934	0.218842	0.0643159	0.426456	0.0272615	1.04813	0.0752042	0.238849	0.0204649	0.321194	0.0528292	1.66166	0.101222		0.736205	1.12137	0.415567	0.80351	0.844582	0.658821
CAC1555	Flagellin	0.0918814	0.00184795	0.104621	0.0359691	0	0	0	0	0.0713675	0.0034453	0.0836447	0.00217643	0	0	0.0645226	0.0100943	0.0981375	0.00711011		0	0.682153	NC	0	0.616728	NC
CAC1556	Chitinase family protein	0.128973	0.0134204	0.117091	0.00595001	0.108664	0.00736713	0.147823	0.0246941	0.0718473	0.00992633	0.104353	0.00463147	0.170038	0.00798713	0.116815	0.00851995	0.100239	0.00535824		1.14616	0.613602	0.960335	1.3184	0.99764	0.922474
CAC1557	Predicted acetyltransferase	0.231138	0.0219687	0.208162	0.0167609	0.15182	0.0204387	0.210033	0.0178148	0.165955	0.00998921	0.160468	0.00119408	0.247213	0.0145136	0.226896	0.0117214	0.143915	0.00182643		0.908692	0.797239	1.05697	1.06955	1.09	0.947934
CAC1558	ABC-type transport system,membrane ATPase component	0.283137	0.034125	0.244249	0.0130463	0.21698	0.0387186	0.227883	0.0223751	0.211267	0.00470393	0.201517	0.00461019	0.299464	0.0110419	0.317257	0.0218254	0.251968	0.0222085		0.80485	0.864968	0.928733	1.05766	1.29891	1.16125
CAC1559	Predicted transcriptional regulator	1.64143	0.0663441	1.90665	0.244425	1.81626	0.1354	2.17424	0.464569	1.31924	0.124471	1.93684	0.222905	2.34244	0.0313027	1.77113	0.169861	2.12642	0.217862		1.32461	0.691914	1.06639	1.42708	0.928921	1.17077
CAC1560	Hypothetical protein	0.205572	0.0155117	0.279074	0.180299	0.218908	0.0976226	0.21175	0.0470438	0.545491	0.0219603	0.465647	0.0358948	0.164841	0.00257946	0.0898842	0.00720143	0.541511	0.0254548		1.03005	1.95465	2.12713	0.801868	0.322081	2.47369
CAC1561	Glycosyltransferases, involved in cell wall biogenesis	0.110398	0.00597308	0.121438	0.0447202	0.100224	0.0255309	0.0995963	0.00980248	0.202471	0.0110183	0.155353	0.00697883	0.0906985	0.00729032	0.0713656	0.0063873	0.185993	0.00292685		0.902159	1.66728	1.55005	0.821561	0.587673	1.85577
CAC1562	Predicted membrane protein	0.0871353	0.00206615	0.103394	0.0310464	0.0777551	0.0134156	0.0831878	0.0103429	0.146367	0.00966979	0.123377	0.00571183	0.0784936	0.0025811	0.0667232	0.00264911	0.116182	0.00759177		0.954696	1.41563	1.58673	0.900824	0.64533	1.4942
CAC1563	Endoglucanase (fragment)	0	0	0.0625095	0.00669297	0	0	0	0	0.0727501	0.00205	0.0686813	0.00160292	0	0	0	0	0.0713318	0.00184949		NC	1.16382	NC	NC	0	NC
CAC1564	Closely related to alginate O-acetylation protein (algI)	0	0	0.0662178	0.00788396	0	0	0.0627912	0.00260512	0.0795655	0.000730558	0.0711805	0.0026308	0	0	0	0	0.0764094	0.000604557		NC	1.20157	NC	NC	0	NC
CAC1565	Predicted membrane protein	0	0	0.0638652	0.00567171	0	0	0	0	0.075642	0.0037607	0.0693336	0.000874347	0	0	0	0	0.0804619	0.00283615		NC	1.1844	NC	NC	0	NC
CAC1566	Diguanylate cyclase/phosphodiesterase domain 1 (GGDEF)	0.0956244	0.00189663	0.103544	0.0159733	0.0905661	0.00346628	0.0869278	0.00436861	0.170499	0.00554256	0.115545	0.00498713	0.086358	0.00670707	0.0827878	0.0030868	0.139979	0.00297612		0.909054	1.64664	1.27581	0.903096	0.799545	1.5456
CAC1567	Hypothetical protein	0	0	0	0	0	0	0	0	0	0	0	0	0	0	0	0	0	0		NC	NC	NC	NC	NC	NC
CAC1568	Diguanylate cyclase/phosphodiesterase domain 1 (GGDEF)	0.468369	0.0556041	0.365938	0.0224245	0.655745	0.0914645	0.236744	0.100685	0.260377	0.0128999	0.49592	0.0152467	0.275661	0.0116987	0.307854	0.00959125	0.462622	0.00273073		0.505464	0.711533	0.75627	0.588555	0.841274	0.705491
CAC1569	Transcriptional regulators, MarR/EmrR family	0.587128	0.0880645	0.498256	0.0793528	0.647583	0.065035	0.917629	0.0635225	0.367583	0.0434737	0.66665	0.0878009	0.641121	0.0409568	0.407843	0.00532409	0.469674	0.0399429		1.56291	0.73774	1.02944	1.09196	0.818542	0.725272
CAC1570	Glutathione peroxidase	0.194265	0.012625	0.262365	0.112664	0.121341	0.0313438	0.119315	0.0083777	1.95369	0.0128093	0.160054	0.00597802	0.295922	0.031232	0.441943	0.0800849	0.129382	0.00207421		0.614186	7.44645	1.31904	1.52329	1.68446	1.06627
CAC1571	Glutathione peroxidase	0.164387	0.00846529	0.232059	0.108859	0.110155	0.0290991	0.100075	0.0118111	1.44869	0.107839	0.123472	0.00543393	0.275294	0.0246858	0.334972	0.0459424	0.114113	0.00233757		0.608774	6.24276	1.12089	1.67466	1.44348	1.03593
CAC1572	Fructose-1,6-bisphosphatase (YYDE B.subtils ortholog)	0.197501	0.0177475	0.208284	0.0394178	0.561933	0.0492905	0.261083	0.0503392	0.201278	0.00334483	0.587159	0.0208029	0.147124	0.00534244	0.153384	0.0207857	0.585117	0.0455728		1.32193	0.966366	1.04489	0.744926	0.736419	1.04126
CAC1573	Uncharacterized protein, YJDF B.subtilis ortholog	2.01068	0.0997917	2.30722	0.0670709	3.84564	0.240865	2.69434	0.134181	2.1556	0.16614	3.46208	0.142802	2.42286	0.194185	1.70696	0.105397	2.86629	0.405081		1.34002	0.934285	0.90026	1.205	0.739837	0.745335
CAC1574	NAD-dependent 4-hydroxybutyrate dehydrogenase	0.314299	0.0129005	0.353432	0.0218026	0.509547	0.0270953	0.41013	0.0350614	0.371418	0.117886	0.49259	0.0343883	0.338447	0.0427852	0.320564	0.0217983	0.372036	0.0194422		1.3049	1.05089	0.966721	1.07683	0.907002	0.73013
CAC1575	Hypothetical protein	0.0644533	0.00133206	0.100377	0.00608278	0.0764075	0.00348363	0.0790128	0.0103034	0.113435	0.0116205	0.070114	0.00280319	0.0916477	0.00638701	0.0827245	0.00742897	0.0713118	0.0026693		1.22589	1.13009	0.917633	1.42193	0.824138	0.933309
CAC1576	Predicted oxidoreductase, ortholog of GSP39 B.subtilis	0.10151	0.0129761	0.105842	0.00386364	0.0989435	0.00564128	0.108312	0.00530416	0.0983924	0.0071599	0.0964771	0.0029817	0.107959	0.00736068	0.0885759	0.00144422	0.0851911	0.00262667		1.067	0.929615	0.975073	1.06352	0.836868	0.861008
CAC1577	Ncharacterized conserved protein	0.3855	0.018146	0.368186	0.0181333	0.469866	0.0339282	0.495537	0.0826579	0.42029	0.019305	0.431632	0.000794763	0.37198	0.0317701	0.334376	0.042303	0.497004	0.0181926		1.28544	1.14151	0.918627	0.964929	0.908171	1.05776
CAC1578	Predicted transcriptional regulator	3.75217	0.387204	1.52334	0.366617	2.49299	0.351299	2.71354	0.195677	1.33317	0.0597599	1.7436	0.259684	3.36591	0.0937665	0.849853	0.13442	2.40036	0.320301		0.723191	0.875164	0.699401	0.897057	0.557888	0.962844
CAC1579	Methyl-accepting chemotaxis-like protein (chemotaxis sensory transducer)	0.919638	0.0259383	1.55491	0.0968983	1.25031	0.422299	0.528233	0.214304	0.909785	0.0176696	1.33518	0.0973262	0.274442	0.0155149	1.4031	0.176681	0.840059	0.00921974		0.574392	0.585105	1.06788	0.298424	0.902365	0.67188
CAC1580	Hypothetical protein	3.32629	0.125432	4.98214	0.248914	5.05184	1.44716	1.99508	1.15486	3.59263	0.20143	5.58753	0.26746	0.819226	0.0572334	4.25682	0.497963	5.09951	0.154162		0.59979	0.721103	1.10604	0.246288	0.854416	1.00944
CAC1581	Response regulator (CheY-like receiver domain and HTH DNA-binding domain)	0.806114	0.0481409	0.834927	0.0299866	0.946001	0.0658936	0.709124	0.115071	0.559251	0.0219872	0.800079	0.0328397	0.550344	0.042347	0.804933	0.0618239	1.19657	0.148496		0.879681	0.66982	0.845749	0.682712	0.964075	1.26487
CAC1582	Membrane associated histidine kinase-like ATPase	0.469468	0.0141144	0.51366	0.0137363	0.496961	0.0478459	0.432828	0.0159197	0.439791	0.0202146	0.428229	0.0147368	0.46854	0.0333047	0.55455	0.0380616	0.430695	0.0122896		0.921953	0.856192	0.861696	0.998023	1.0796	0.866658
CAC1583	Predicted P-loop ATPase	0.63921	0.353119	0.426386	0.137571	0.307162	0.0910247	0.522925	0.057853	0.602523	0.0153898	0.25035	0.00168638	0.933143	0.0314553	0.764884	0.296327	0.19232	0.00849571		0.818081	1.41309	0.815042	1.45984	1.79388	0.62612
CAC1584	Metal-dependent hydrolase of the beta-lactamase superfamily	1.07551	0.139857	0.667367	0.0618008	1.0611	0.04659	1.5927	0.135423	1.38412	0.084893	0.869157	0.0675696	1.29612	0.0873062	0.713633	0.0282519	1.06277	0.0344082		1.48088	2.074	0.819107	1.20512	1.06933	1.00157
CAC1585	MDR-type permease	0.244939	0.00801775	0.537704	0.0308973	0.507389	0.0726887	0.162166	0.0154148	0.322628	0.0110289	0.385046	0.0126582	0.185967	0.00301589	0.475598	0.0424094	0.406779	0.0259833		0.662065	0.600011	0.758878	0.759238	0.884499	0.80171
CAC1586	Integral membrane protein possibly involved in chromosome condensation	0.233467	0.00354399	0.168769	0.00769583	0.298226	0.0287752	0.465842	0.00690304	0.158808	0.0154517	0.350746	0.0049493	0.279408	0.00902888	0.187921	0.0038704	0.337956	0.012263		1.99532	0.940978	1.17611	1.19677	1.11348	1.13322
CAC1587	Integral membrane protein possibly involved in chromosome condensation	0.2782	0.0103689	0.193995	0.00668406	0.336062	0.0301791	0.451095	0.0215115	0.186316	0.0183068	0.369654	0.0203814	0.313905	0.00686796	0.204517	0.0056699	0.377956	0.016998		1.62148	0.960417	1.09996	1.12834	1.05424	1.12466
CAC1588	Malolactic regulator, LysR family	0.948422	0.181233	0.702466	0.019219	0.572476	0.0995262	0.749836	0.081335	0.615707	0.0194492	0.729927	0.028546	0.78645	0.0567569	0.665377	0.131995	0.626994	0.0501881		0.790614	0.876494	1.27504	0.829219	0.947202	1.09523
CAC1589	Malic enzyme (NADH dependent)	1.30335	0.0649953	1.66875	0.14447	1.23903	0.0377637	1.60903	0.239855	1.27205	0.016158	1.05102	0.0421165	1.58673	0.126268	1.30434	0.123417	1.19964	0.0238869		1.23454	0.762277	0.848259	1.21742	0.781625	0.968205
CAC1590	2-oxoglutarate/malate translocator	0.112522	0.0158949	0.104378	0.0180903	0.0771634	0.0174198	0.129411	0.0371045	0.113547	0.00217377	0.129126	0.0112414	0.142009	0.004832	0.0962534	0.00331517	0.116647	0.0058619		1.15009	1.08785	1.67341	1.26205	0.922166	1.51169
CAC1591	Uncharacterized membrane protein, YCGQ B. subtilis homolog	0.113507	0.00199676	0.0974888	0.0115884	0.0870202	0.00600663	0.0973084	0.00974098	0.235053	0.00536787	0.0865719	0.00411547	0.107065	0.00355729	0.100299	0.0202101	0.0868834	0.00262798		0.85729	2.41107	0.994849	0.943246	1.02883	0.998429
CAC1592	Predicted permease, YCGR B.subtilis ortholog	0.0655574	0.000477626	0.0619907	0.00303113	0	0	0.0622513	0.00631725	0.0962056	0.001113	0	0	0	0	0.0625888	0.00216112	0	0		0.94957	1.55194	NC	0	1.00965	NC
[truncated: 2,324 more rows]

## Sheet: Microarray absolute value
Gene number	Function	Ctrl Acidogenesis AVG	Ctrl Acidogenesis SD	Ctrl Solventogenesis AVG	Ctrl Solventogenesis SD	Ctrl Alcohologenesis AVG	Ctrl Alcohologenesis SD	adhE1 Acidogenesis AVG	adhE1 Acidogenesis SD	adhE1 Solventogenesis AVG	adhE1 Solventogenesis SD	adhE1 AVG Alcohologenesis	adhE1 Alcohologenesis SD	adhE2 Acidogenesis AVG	adhE2 Acidogenesis SD	adhE2 Solventogenesis AVG	adhE2 Solventogenesis SD	adhE2 Alcohologenesis AVG	adhE2 Alcohologenesis SD
[truncated: 3,916 more rows]

[truncated: 1 more sheets: Protein molecules per cell]
